# Supplementary material for: Systematically testing human HMBS missense variants to reveal mechanism and pathogenic variation
Source: Am J Hum Genet. 2023 Sep 19;110(10):1769–86. doi: 10.1016/j.ajhg.2023.08.012 (PMC10577081; doi:10.1016/j.ajhg.2023.08.012)
Supplement: Table S7. Curated reference set of disease- and non-disease-associated variants [file mmc2.xlsx]

## Sheet: Pos. and Neg. Ref Variants
Table S7: Curated reference set of disease- and non-disease-associated variants
protein consequence	nucleotide change	wt aa	pos	mut aa	clinical annotation	combined map	eHMBS map	uHMBS map	VARITY	PROVEAN	SIFT	Investigator(s) or Source
p.Ala219Asp	c.0656C>A	Ala	219	Asp	Pathogenic	0	0	0.370636	0.993	-5.48	0	Sharon D Whatley
p.Ala31Pro	c.0091G>C	Ala	31	Pro	Pathogenic	0	0	0.581137	0.994	-4.6	0	Sharon D Whatley
p.Ala31Thr	c.0091G>A	Ala	31	Thr	Pathogenic	0	0	0	0.978	-3.68	0	Edith C. H. Friesema
p.Arg116Gln	c.0347G>A	Arg	116	Gln	Pathogenic	0.263521	NA	0.263521	0.984	-3.71	0	Sharon D Whatley
p.Arg116Trp	c.0346C>T	Arg	116	Trp	Pathogenic	0.184197	0.16102	0.202308	0.97	-7.35	0	Edith C. H. Friesema; Jordi To-Figueras; Caroline Schmitt; Sharon D Whatley; Aasne K. Aarsand
p.Arg149Gln	c.0446G>A	Arg	149	Gln	Pathogenic	0.00382401	0.00164506	0.0052312	0.981	-3.72	0	Caroline Schmitt
p.Arg149Leu	c.0446G>T	Arg	149	Leu	Pathogenic	0	0.144616	0.09955	0.986	-6.5	0	Caroline Schmitt
p.Arg167Gln	c.0500G>A	Arg	167	Gln	Pathogenic	0.732565	0.726291	0.750187	0.961	-3.85	0	Sharon D Whatley; Edith C. H. Friesema
p.Arg167Trp	c.0499C>T	Arg	167	Trp	Pathogenic	0.522314	0.519183	0.575834	0.955	-7.68	0	Sharon D Whatley; Aasne K. Aarsand; Edith C. H. Friesema
p.Arg173Gln	c.0518G>A; c.0578G>A	Arg	173	Gln	Pathogenic	0	0	0	0.976	-3.85	0	Jordi To-Figueras; Sharon D Whatley; Caroline Schmitt
p.Arg173Trp	c.0517C>T	Arg	173	Trp	Pathogenic	0	0	0	0.963	-7.72	0	Jordi To-Figueras; Sharon D Whatley; Aasne K. Aarsand
p.Arg195Cys	c.0583C>T	Arg	195	Cys	Pathogenic	0.247596	0.148734	0.542626	0.982	-7.72	0	Sharon D Whatley
p.Arg195His	c.0584G>A	Arg	195	His	Pathogenic	0.783288	0.718632	0.854465	0.989	-4.82	0	Sharon D Whatley
p.Arg201Trp	c.0601C>T	Arg	201	Trp	Pathogenic	0.719116	0.713891	0.723528	0.961	-7.74	0	Sharon D Whatley
p.Arg225Gln	c.0674G>A	Arg	225	Gln	Pathogenic	0	0.585014	0	0.913	-3.42	0.008	Ylva Floderus
p.Arg246Cys	c.0736C>T	Arg	246	Cys	Benign	0.280762	0.306223	0.272249	0.824	-5.75	0.097	ClinVar Accession ID: VCV001553095.4
p.Arg255Ser	c.0765G>C	Arg	255	Ser	Benign	0.882843	0.953799	0.841412	0.765	-2.98	0.016	Claudia Ruivenkamp
p.Arg26Cys	c.0076C>T	Arg	26	Cys	Pathogenic	0	0	0	0.967	-7.03	0	Elena Di Pierro; Caroline Schmitt; Sharon D Whatley
p.Arg26His	c.0077G>A	Arg	26	His	Pathogenic	0	0	0.286687	0.936	-4.39	0.001	Elena Di Pierro; Jordi To-Figueras; Caroline Schmitt; Sharon D Whatley
p.Arg321His	c.0962G>A	Arg	321	His	Benign	0.863077	NA	0.863077	0.115	-0.82	0.341	Ylva Floderus
p.Arg32His	c.0095G>A	Arg	32	His	Benign	0.594618	0.594618	1.0048	0.862	-1.85	0.003	gnomAD v2.1.1
p.Asp230Tyr	c.0688G>T	Asp	230	Tyr	Pathogenic	0.512412	0.459068	0.581067	0.458	-2.08	0.266	Sharon D Whatley
p.Asp359Asn	c.1075G>A	Asp	359	Asn	Benign	0.7059	0.72337	0.649639	0.377	-1.51	0.003	ClinVar Accession ID: VCV000161249.11
p.Asp61Tyr	c.0181G>A	Asp	61	Tyr	Pathogenic	0.335048	0.61667	0.0834553	0.976	-8.33	0	Sharon D Whatley
p.Asp99Gly	c.0296A>G	Asp	99	Gly	Pathogenic	0.129856	0.120529	0.288808	0.989	-6.5	0	Ylva Floderus
p.Cys247Arg	c.0739T>C	Cys	247	Arg	Pathogenic	0	0.0254218	0.158604	0.997	-8.65	0.001	Sharon D Whatley
p.Gln296Arg	c.0887A>G	Gln	296	Arg	Benign	1.06131	1.07332	1.04453	0.846	-1.64	0.336	Robert J. Desnick
p.Glu250Ala	c.0749A>C	Glu	250	Ala	Pathogenic	0	0.526459	0	0.983	-5.36	0	Caroline Schmitt
p.Glu250Lys	c.0748G>A	Glu	250	Lys	Pathogenic	0.0181388	0.153428	0.103601	0.985	-3.57	0	Sharon D Whatley
p.Glu86Val	c.0257A>T	Glu	86	Val	Benign	0.736767	0.736515	0.737001	0.455	-1.47	0.223	Ylva Floderus
p.Gly111Arg	c.0331G>A	Gly	111	Arg	Pathogenic	0.0153656	0.0925598	0.131085	0.976	-6.26	0.001	Elena Di Pierro; Jordi To-Figueras; Caroline Schmitt; Sharon D Whatley
p.Gly168Arg	c.0502G>A	Gly	168	Arg	Pathogenic	0	0.0492438	0.00887561	0.987	-7.72	0	Sharon D Whatley
p.Gly216Asp	c.0647G>A	Gly	216	Asp	Pathogenic	0	0	0.38982	0.992	-6.1	0.001	Sharon D Whatley; Ylva Floderus
p.Gly280Glu	c.0839G>A	Gly	280	Glu	Pathogenic	0	0.0532582	0.015981	0.993	-7.14	0	Sharon D Whatley
p.Gly335Asp	c.1004G>A	Gly	335	Asp	Pathogenic	0.431987	0.218743	0.522443	0.968	-5.69	0	Caroline Schmitt
p.Ile113Thr	c.0338T>C	Ile	113	Thr	Pathogenic	0.470932	0.434144	0.561085	0.777	-3.83	0.001	Ylva Floderus
p.Leu177Arg	c.0530T>G	Leu	177	Arg	Pathogenic	0.12125	0.108399	0.14361	0.987	-5.77	0	Sharon D Whatley
p.Leu234Pro	c.0701T>C	Leu	234	Pro	Pathogenic	0	0	0.20075	0.99	-5.15	0.001	Sharon D Whatley
p.Leu238Pro	c.0713T>C	Leu	238	Pro	Pathogenic	0.554758	NA	0.554758	0.99	-5.75	0	Jordi To-Figueras; Sharon D Whatley
p.Leu254Pro	c.0761T>C	Leu	254	Pro	Pathogenic	0.432303	0	0.44484	0.998	-5.71	0	Sharon D Whatley
p.Leu276Arg	c.0827T>G	Leu	276	Arg	Pathogenic	0	0.0598743	0.00472432	0.986	-5.04	0	Sharon D Whatley
p.Leu278Arg	c.0833T>G	Leu	278	Arg	Pathogenic	0.0940508	0.106491	0.0832593	0.994	-5.45	0	Jordi To-Figueras
p.Leu30Ile	c.0088C>A	Leu	30	Ile	Pathogenic	0	0	0.675465	0.957	-1.84	0	Sharon D Whatley
p.Leu30Phe	c.0088C>T	Leu	30	Phe	Pathogenic	0	0	0	0.972	-3.68	0	Caroline Schmitt
p.Leu30Pro	c.0089T>C	Leu	30	Pro	Pathogenic	0	0	0	0.992	-6.45	0	Aasne K. Aarsand
p.Leu343Pro	c.1028T>C	Leu	343	Pro	Pathogenic	0.300355	0.330792	0.211291	0.915	-3.71	0.01	Ylva Floderus
p.Leu42Ser	c.0125T>C	Leu	42	Ser	Pathogenic	0	0	0	0.985	-5.53	0	Sharon D Whatley
p.Leu85Arg	c.0254T>G	Leu	85	Arg	Pathogenic	0	0.02526	0.0281146	0.992	-4.96	0	Sharon D Whatley
p.Leu92Pro	c.0275T>C	Leu	92	Pro	Pathogenic	0	0	0.0193024	0.982	-5.12	0.003	Ylva Floderus
p.Lys132Asn	c.0396G>C	Lys	132	Asn	Benign	1.20176	1.22675	1.18648	0.665	-2.71	0.269	Aasne K. Aarsand
p.Lys348Arg	c.1043A>G	Lys	348	Arg	Benign	1.3169	1.3643	1.23038	0.355	-1.03	0.399	Ylva Floderus
p.Pro119Leu	c.0356C>T	Pro	119	Leu	Pathogenic	0.0214469	0.0969205	0.127816	0.973	-9.28	0.001	Ylva Floderus
p.Pro127Gln	c.0380C>A	Pro	127	Gln	Benign	1.17392	1.18982	1.16171	0.571	-1.96	0.186	ClinVar Accession ID: VCV001049405.6
p.Pro159Leu	c.0476C>T	Pro	159	Leu	Benign	0.784592	0.727138	0.827811	0.835	-8.55	0.001	gnomAD v2.1.1
p.Pro309Ser	c.0925C>T	Pro	309	Ser	Benign	0.779087	0.806976	0.750526	0.244	-1.44	0.151	Robert J. Desnick
p.Ser147Pro	c.0439T>C	Ser	147	Pro	Pathogenic	0	0	0	0.994	-4.64	0	Sharon D Whatley
p.Ser28Asn	c.0083G>A	Ser	28	Asn	Pathogenic	0	0	0	0.928	-2.73	0.001	Caroline Schmitt
p.Ser45Leu	c.0134C>T	Ser	45	Leu	Benign	0.630206	0.620509	0.64703	0.083	1.89	1	ClinVar Accession ID: VCV000715912.10
p.Ser96Phe	c.0287C>T	Ser	96	Phe	Pathogenic	0	0.0260943	0	0.971	-5.56	0	Caroline Schmitt
p.Thr269Ile	c.0806C>T	Thr	269	Ile	Pathogenic	0	0.0482605	0.0262805	0.957	-4.28	0.005	Sharon D Whatley
p.Thr35Met	c.0104C>T	Thr	35	Met	Pathogenic	0.800215	0.800215	0.853063	0.938	-5.53	0	Caroline Schmitt
p.Val124Asp	c.0371T>A	Val	124	Asp	Pathogenic	0	0	0	0.989	-6.33	0	Caroline Schmitt
p.Val215Glu	c.0644T>A	Val	215	Glu	Pathogenic	0.647216	0.647216	NA	0.993	-5.83	0	Aasne K. Aarsand
p.Val267Leu	c.0799G>C	Val	267	Leu	Pathogenic	0.848319	0.878563	0.778679	0.949	-2.61	0.005	Sharon D Whatley
p.Val267Met	c.0799G>A	Val	267	Met	Pathogenic	1.32766	1.34409	1.24685	0.921	-2.65	0.002	Caroline Schmitt
p.Val90Gly	c.0269T>G	Val	90	Gly	Pathogenic	0.0315888	0.164766	0.0289491	0.972	-6.07	0	Sharon D Whatley

## Sheet: Enz. Activity 
Table S7: Curated percentages of enzymatic activity expressed as a ratio between variant and wild-type HMBS activity
RefSeq	HGVS	wt aa	pos	var aa	activity relative to wt (%)	reference (PMID)
NM_000190.4	p.Arg26Cys	Arg	26	Cys	5	29360981
NM_000190.4	p.Arg26His	Arg	26	His	3	29360981
NM_000190.4	p.Ser28Asn	Ser	28	Asn	4	29360981
NM_000190.4	p.Leu30Phe	Leu	30	Phe	3	29360981
NM_000190.4	p.Thr35Met	Thr	35	Met	11	29360981
NM_000190.4	p.Ser96Phe	Ser	96	Phe	3	29360981
NM_000190.4	p.Gly111Arg	Gly	111	Arg	4	29360981
NM_000190.4	p.Arg116Trp	Arg	116	Trp	4	29360981
NM_000190.4	p.Val124Asp	Val	124	Asp	4	29360981
NM_000190.4	p.Arg149Gln	Arg	149	Gln	5	29360981
NM_000190.4	p.Arg149Leu	Arg	149	Leu	5	29360981
NM_000190.4	p.Arg173Gln	Arg	173	Gln	4	29632172
NM_000190.4	p.Glu250Ala	Glu	250	Ala	4	29360981
NM_000190.4	p.Val267Met	Val	267	Met	4	29360981
NM_000190.4	p.Val215Glu	Val	215	Glu	30	23815679
NM_000190.4	p.Arg173Trp	Arg	173	Trp	0.6	23815679
NM_000190.4	p.Arg116Trp	Arg	116	Trp	0.5	23815679
NM_000190.4	p.Arg167Trp	Arg	167	Trp	4.2	23815679
NM_000190.4	p.Leu30Pro	Leu	30	Pro	0.2	30740734
NM_000190.4	p.Lys132Asn	Lys	132	Asn	95	23815679
NM_000190.4	p.Lys132Asn	Lys	132	Asn	0.66	23815679
NM_000190.4	p.Gly24Ser	Gly	24	Ser	0.07	33445488
NM_000190.4	p.Arg26Cys	Arg	26	Cys	0	33445488
NM_000190.4	p.Arg26His	Arg	26	His	0	33445488
NM_000190.4	p.Ser28Asn	Ser	28	Asn	0.01	33445488
NM_000190.4	p.Leu30Pro	Leu	30	Pro	0	33445488
NM_000190.4	p.Ala31Pro	Ala	31	Pro	0.01	33445488
NM_000190.4	p.Arg32Pro	Arg	32	Pro	1	33445488
NM_000190.4	p.Gln34Arg	Gln	34	Arg	0.01	33445488
NM_000190.4	p.Gln34Lys	Gln	34	Lys	0	33445488
NM_000190.4	p.Gln34Pro	Gln	34	Pro	0.01	33445488
NM_000190.4	p.Thr35Met	Thr	35	Met	0.04	33445488
NM_000190.4	p.Thr59Ile	Thr	59	Ile	81	33445488
NM_000190.4	p.Phe77Leu	Phe	77	Leu	0	33445488
NM_000190.4	p.Thr78Pro	Thr	78	Pro	0.03	33445488
NM_000190.4	p.Glu80Gly	Glu	80	Gly	0.02	33445488
NM_000190.4	p.Glu86Val	Glu	86	Val	0.93	33445488
NM_000190.4	p.Val93Phe	Val	93	Phe	0.01	33445488
NM_000190.4	p.Ser96Phe	Ser	96	Phe	0.01	33445488
NM_000190.4	p.Lys98Asn	Lys	98	Asn	1	33445488
NM_000190.4	p.Lys98Arg	Lys	98	Arg	0.01	33445488
NM_000190.4	p.Asp99Gly	Asp	99	Gly	0.03	33445488
NM_000190.4	p.Asp99His	Asp	99	His	0.03	33445488
NM_000190.4	p.Ala112Pro	Ala	112	Pro	0	33445488
NM_000190.4	p.Arg116Trp	Arg	116	Trp	0.01	33445488
NM_000190.4	p.Ala122Asp	Ala	122	Asp	0	33445488
NM_000190.4	p.Lys132Asn	Lys	132	Asn	0.97	33445488
NM_000190.4	p.Thr145Ile	Thr	145	Ile	0	33445488
NM_000190.4	p.Ser147Pro	Ser	147	Pro	0	33445488
NM_000190.4	p.Arg149Leu	Arg	149	Leu	0	33445488
NM_000190.4	p.Arg149Gln	Arg	149	Gln	0.01	33445488
NM_000190.4	p.Arg149Leu	Arg	149	Leu	0.05	33445488
NM_000190.4	p.Leu154Pro	Leu	154	Pro	0	33445488
NM_000190.4	p.Arg167Gln	Arg	167	Gln	0.01	33445488
NM_000190.4	p.Arg167Trp	Arg	167	Trp	0.02	33445488
NM_000190.4	p.Leu170Pro	Leu	170	Pro	1	33445488
NM_000190.4	p.Arg173Gln	Arg	173	Gln	0.01	33445488
NM_000190.4	p.Arg173Gln	Arg	173	Gln	0	33445488
NM_000190.4	p.Asp178Asn	Asp	178	Asn	0.81	33445488
NM_000190.4	p.Arg195Cys	Arg	195	Cys	0.03	33445488
NM_000190.4	p.Arg195Cys	Arg	195	Cys	0	33445488
NM_000190.4	p.Met212Val	Met	212	Val	0.02	33445488
NM_000190.4	p.Val215Met	Val	215	Met	0.19	33445488
NM_000190.4	p.Gln217His	Gln	217	His	0.05	33445488
NM_000190.4	p.Gly218Arg	Gly	218	Arg	0	33445488
NM_000190.4	p.Val224Glu	Val	224	Glu	0.01	33445488
NM_000190.4	p.Val235Glu	Val	235	Glu	0.03	33445488
NM_000190.4	p.Asp240Gly	Asp	240	Gly	0.05	33445488
NM_000190.4	p.Cys247Arg	Cys	247	Arg	0.02	33445488
NM_000190.4	p.Cys247Phe	Cys	247	Phe	0.11	33445488
NM_000190.4	p.Glu250Asp	Glu	250	Asp	0.01	33445488
NM_000190.4	p.Glu250Gln	Glu	250	Gln	0.02	33445488
NM_000190.4	p.His256Tyr	His	256	Tyr	0.05	33445488
NM_000190.4	p.leu278Pro	leu	278	Pro	1.22	33445488
NM_000190.4	p.Arg321His	Arg	321	His	0.96	33445488
NM_000190.4	p.Gly335Ser	Gly	335	Ser	0.03	33445488
NM_000190.4	p.Ala347Pro	Ala	347	Pro	51	33445488
NM_000190.4	p.Asp359Asn	Asp	359	Asn	0.93	33445488
NM_000190.4	p.Met1Ile	Met	1	Ile	1	27539938
NM_000190.4	p.Arg167Gln	Arg	167	Gln	1	27539938
NM_000190.4	p.Arg167Trp	Arg	167	Trp	3	27539938
NM_000190.4	p.Arg195Cysys	Arg	195	Cysys	3	27539938
NM_000190.4	p.Ala252Val	Ala	252	Val	61	27539938
NM_000190.4	p.Ala331Val	Ala	331	Val	62	27539938
NM_000190.4	p.Thr59Ile	Thr	59	Ile	77	27539938
NM_000190.4	p.Asp230Tyr	Asp	230	Tyr	88	27539938
NM_000190.4	p.Asp359Asn	Asp	359	Asn	86	27539938
NM_000190.4	p.Glylu86Val	Glylu	86	Val	94	27539938
NM_000190.4	p.Arg225Gln	Arg	225	Gln	102	27539938
NM_000190.4	p.Arg321His	Arg	321	His	122	27539938
NM_000190.4	p.Leu161Pro	Leu	161	Pro	1	27539938
NM_000190.4	p.Arg251Ser	Arg	251	Ser	1	27539938
NM_000190.4	p.Ala122Pro	Ala	122	Pro	2	27539938
NM_000190.4	p.Asn118Lys	Asn	118	Lys	73	27539938
NM_000190.4	p.Gly3Val	Gly	3	Val	34	27539938
NM_000190.4	p.Arg164Gly	Arg	164	Gly	61	27539938
NM_000190.4	p.Ile71Thr	Ile	71	Thr	62	27539938
NM_000190.4	p.Gly72Arg	Gly	72	Arg	69	27539938
NM_000190.4	p.Gly221Ser	Gly	221	Ser	69	27539938
NM_000190.4	p.Ile54Leu	Ile	54	Leu	71	27539938
NM_000190.4	p.Gly274Ala	Gly	274	Ala	72	27539938
NM_000190.4	p.Val282Leu	Val	282	Leu	73	27539938
NM_000190.4	p.Lys115Gln	Lys	115	Gln	76	27539938
NM_000190.4	p.Gly111Ala	Gly	111	Ala	76	27539938
NM_000190.4	p.Ala297Ser	Ala	297	Ser	76	27539938
NM_000190.4	p.Arg321Cys	Arg	321	Cys	77	27539938
NM_000190.4	p.Asp273Gly	Asp	273	Gly	78	27539938
NM_000190.4	p.Ala9Glylu	Ala	9	Glylu	79	27539938
NM_000190.4	p.Pro309Ser	Pro	309	Ser	79	27539938
NM_000190.4	p.Thr10Met	Thr	10	Met	79	27539938
NM_000190.4	p.Arg355Trp	Arg	355	Trp	80	27539938
NM_000190.4	p.Arg22Cys	Arg	22	Cys	80	27539938
NM_000190.4	p.Arg164Ser	Arg	164	Ser	81	27539938
NM_000190.4	p.Pro159Leu	Pro	159	Leu	81	27539938
NM_000190.4	p.Ile205Met	Ile	205	Met	83	27539938
NM_000190.4	p.Glu242Lys	Glu	242	Lys	83	27539938
NM_000190.4	p.Pro127Ala	Pro	127	Ala	84	27539938
NM_000190.4	p.Thr10Lys	Thr	10	Lys	86	27539938
NM_000190.4	p.Pro127Gln	Pro	127	Gln	87	27539938
NM_000190.4	p.Lys132Asn	Lys	132	Asn	87	27539938
NM_000190.4	p.Ser45Leu	Ser	45	Leu	88	27539938
NM_000190.4	p.Arg325Gln	Arg	325	Gln	88	27539938
NM_000190.4	p.Gln296Arg	Gln	296	Arg	92	27539938
NM_000190.4	p.Asp65His	Asp	65	His	93	27539938
NM_000190.4	p.His256Gln	His	256	Gln	93	27539938
NM_000190.4	p.His120Asn	His	120	Asn	95	27539938
NM_000190.4	p.Ser262Asn	Ser	262	Asn	96	27539938
NM_000190.4	p.Arg32Cysys	Arg	32	Cysys	98	27539938
NM_000190.4	p.Arg355Gln	Arg	355	Gln	98	27539938
NM_000190.4	p.Lys348Arg	Lys	348	Arg	100	27539938
NM_000190.4	p.Glu86Lys	Glu	86	Lys	104	27539938
NM_000190.4	p.Glu12Ala	Glu	12	Ala	106	27539938
NM_000190.4	p.Arg246His	Arg	246	His	122	27539938
NM_000190.4	p.Val237Met	Val	237	Met	128	27539938
NM_000190.4	p.Arg246Cys	Arg	246	Cys	130	27539938
NM_000190.4	p.Gly3Ser	Gly	3	Ser	211	27539938
