# Supplementary material for: Systematically testing human HMBS missense variants to reveal mechanism and pathogenic variation
Source: Am J Hum Genet. 2023 Sep 19;110(10):1769–86. doi: 10.1016/j.ajhg.2023.08.012 (PMC10577081; doi:10.1016/j.ajhg.2023.08.012)
Supplement: Table S8. Log likelihood ratios of pathogenicity derived from the combine HMBS map [file mmc3.xlsx]

## Sheet: Supplemental Table S8
Table S8: Log likelihood ratios of pathogenicity derived from the combine HMBS map.
Variant					Combined Map		Log Likelihood Ratio of Pathogenicity
HGVS	type	pos	wt aa	var aa	score	stderr	LLR	95% CI	Evidence Strength for Variant Class.
p.Ala112=	synonymous	112	Ala	NA	1.01514	0.00346175	-1.09575	[-1.099;-1.093]	benign supporting
p.Ala112Arg	substitution	112	Ala	Arg	0	0.151346	1.27629	[0.200;5.105]	pathogenic strong
p.Ala112Asn	substitution	112	Ala	Asn	0	0.542434	1.27629	[-1.089;5.062]	pathogenic strong
p.Ala112Asp	substitution	112	Ala	Asp	0.12162	0.0481847	1.11561	[0.804;1.237]	pathogenic moderate
p.Ala112Cys	substitution	112	Ala	Cys	1.10704	0.0199092	-1.10742	[-1.162;-1.086]	benign supporting
p.Ala112Gln	substitution	112	Ala	Gln	0.548346	0.021248	-0.39723	[-0.451;-0.342]	benign supporting
p.Ala112Glu	substitution	112	Ala	Glu	0	0.0772457	1.27629	[1.042;1.871]	pathogenic strong
p.Ala112Gly	substitution	112	Ala	Gly	0.596981	0.0350879	-0.462117	[-0.579;-0.373]	benign supporting
p.Ala112His	substitution	112	Ala	His	0	0.0303311	1.27629	[1.195;1.389]	pathogenic strong
p.Ala112Ile	substitution	112	Ala	Ile	0	0.0243215	1.27629	[1.209;1.360]	pathogenic strong
p.Ala112Leu	substitution	112	Ala	Leu	0.597771	0.0640989	-0.463319	[-0.666;-0.280]	benign supporting
p.Ala112Lys	substitution	112	Ala	Lys	0	0.0403219	1.27629	[1.167;1.443]	pathogenic strong
p.Ala112Met	substitution	112	Ala	Met	0	0.0271724	1.27629	[1.200;1.374]	pathogenic strong
p.Ala112Phe	substitution	112	Ala	Phe	0	0.0282545	1.27629	[1.199;1.377]	pathogenic strong
p.Ala112Pro	substitution	112	Ala	Pro	0.319344	0.0578999	0.29259	[-0.206;0.838]	indeterminate
p.Ala112Ser	substitution	112	Ala	Ser	0.737438	0.0280363	-0.692551	[-0.846;-0.602]	benign supporting
p.Ala112Ter	nonsense	112	Ala	Ter	0.317774	0.0177093	0.30352	[0.016;0.513]	indeterminate
p.Ala112Thr	substitution	112	Ala	Thr	0.760315	0.0195187	-0.754188	[-0.860;-0.661]	benign supporting
p.Ala112Trp	substitution	112	Ala	Trp	0	0.0340694	1.27629	[1.184;1.405]	pathogenic strong
p.Ala112Tyr	substitution	112	Ala	Tyr	0.226919	0.0321755	0.763822	[0.469;1.003]	pathogenic moderate
p.Ala112Val	substitution	112	Ala	Val	0.508332	0.0574444	-0.34469	[-0.505;-0.114]	benign supporting
p.Ala122=	synonymous	122	Ala	NA	1.11462	0.0216941	-1.11558	[-1.168;-1.087]	benign supporting
p.Ala122Arg	substitution	122	Ala	Arg	0	0.0274007	1.27629	[1.201;1.377]	pathogenic strong
p.Ala122Asn	substitution	122	Ala	Asn	0.874842	0.0149277	-1.01486	[-1.065;-0.960]	benign supporting
p.Ala122Asp	substitution	122	Ala	Asp	0.30593	0.00885308	0.377872	[0.264;0.480]	pathogenic supporting
p.Ala122Gln	substitution	122	Ala	Gln	0.395529	0.0202413	-0.106748	[-0.207;0.000]	indeterminate
p.Ala122Glu	substitution	122	Ala	Glu	0.276849	0.0242201	0.546974	[0.262;0.756]	pathogenic supporting
p.Ala122Gly	substitution	122	Ala	Gly	0.85415	0.00797902	-0.977097	[-1.007;-0.944]	benign supporting
p.Ala122His	substitution	122	Ala	His	0.20513	0.0117841	0.844157	[0.759;0.936]	pathogenic moderate
p.Ala122Ile	substitution	122	Ala	Ile	0.106299	0.0306481	1.13443	[1.004;1.213]	pathogenic moderate
p.Ala122Leu	substitution	122	Ala	Leu	0.253998	0.0362952	0.655624	[0.243;0.940]	pathogenic moderate
p.Ala122Lys	substitution	122	Ala	Lys	0.109447	0.0338192	1.13061	[0.965;1.214]	pathogenic moderate
p.Ala122Met	substitution	122	Ala	Met	0.608715	0.0216941	-0.482799	[-0.554;-0.419]	benign supporting
p.Ala122Phe	substitution	122	Ala	Phe	0.0590456	0.0292908	1.19377	[1.123;1.275]	pathogenic moderate
p.Ala122Pro	substitution	122	Ala	Pro	0.230733	0.0290057	0.749957	[0.490;0.971]	pathogenic moderate
p.Ala122Ser	substitution	122	Ala	Ser	0.783166	0.0600547	-0.826778	[-1.055;-0.576]	benign supporting
p.Ala122Ter	nonsense	122	Ala	Ter	0	0.0239994	1.27629	[1.209;1.360]	pathogenic strong
p.Ala122Thr	substitution	122	Ala	Thr	0.800179	0.0105791	-0.863148	[-0.913;-0.818]	benign supporting
p.Ala122Trp	substitution	122	Ala	Trp	0	0.0213382	1.27629	[1.217;1.351]	pathogenic strong
p.Ala122Tyr	substitution	122	Ala	Tyr	0.0832152	0.0149965	1.16185	[1.127;1.202]	pathogenic moderate
p.Ala122Val	substitution	122	Ala	Val	0.997059	0.00286032	-1.10454	[-1.108;-1.102]	benign supporting
p.Ala151=	synonymous	151	Ala	NA	0.795237	0.00815628	-0.852162	[-0.888;-0.816]	benign supporting
p.Ala151Arg	substitution	151	Ala	Arg	0.898432	0.00781241	-1.05397	[-1.070;-1.028]	benign supporting
p.Ala151Asn	substitution	151	Ala	Asn	0.946095	0.0109774	-1.09047	[-1.107;-1.076]	benign supporting
p.Ala151Asp	substitution	151	Ala	Asp	0.94725	0.0086716	-1.09128	[-1.104;-1.080]	benign supporting
p.Ala151Cys	substitution	151	Ala	Cys	0.848559	0.00802225	-0.965192	[-0.999;-0.934]	benign supporting
p.Ala151Gln	substitution	151	Ala	Gln	1.17021	0.0140704	-1.16387	[-1.169;-1.154]	benign supporting
p.Ala151Glu	substitution	151	Ala	Glu	0	0.0671968	1.27629	[1.109;1.687]	pathogenic strong
p.Ala151Gly	substitution	151	Ala	Gly	0.899727	0.00902816	-1.0563	[-1.072;-1.026]	benign supporting
p.Ala151His	substitution	151	Ala	His	0.880202	0.00659584	-1.02323	[-1.045;-1.003]	benign supporting
p.Ala151Ile	substitution	151	Ala	Ile	0.358145	0.130552	-0.00324337	[-0.494;1.140]	indeterminate
p.Ala151Leu	substitution	151	Ala	Leu	0.907071	0.0216121	-1.06598	[-1.094;-1.000]	benign supporting
p.Ala151Lys	substitution	151	Ala	Lys	0.641667	0.010374	-0.538163	[-0.570;-0.504]	benign supporting
p.Ala151Met	substitution	151	Ala	Met	0.112722	0.0325629	1.12661	[0.963;1.207]	pathogenic moderate
p.Ala151Phe	substitution	151	Ala	Phe	0.772959	0.0227243	-0.794045	[-0.906;-0.674]	benign supporting
p.Ala151Pro	substitution	151	Ala	Pro	0.179691	0.0930239	0.946941	[-0.005;1.279]	pathogenic moderate
p.Ala151Ser	substitution	151	Ala	Ser	0.7852	0.0608648	-0.830922	[-1.065;-0.575]	benign supporting
p.Ala151Ter	nonsense	151	Ala	Ter	0	0.0991849	1.27629	[0.892;5.022]	pathogenic strong
p.Ala151Thr	substitution	151	Ala	Thr	0.657783	0.0191385	-0.564398	[-0.622;-0.502]	benign supporting
p.Ala151Trp	substitution	151	Ala	Trp	0.884448	0.00880321	-1.03006	[-1.059;-1.003]	benign supporting
p.Ala151Tyr	substitution	151	Ala	Tyr	0.728023	0.00804651	-0.673664	[-0.707;-0.645]	benign supporting
p.Ala151Val	substitution	151	Ala	Val	0.849183	0.00447937	-0.966495	[-0.986;-0.949]	benign supporting
p.Ala152=	synonymous	152	Ala	NA	0.907155	0.0147932	-1.06603	[-1.084;-1.021]	benign supporting
p.Ala152Arg	substitution	152	Ala	Arg	0.903483	0.0288742	-1.0632	[-1.101;-0.958]	benign supporting
p.Ala152Asn	substitution	152	Ala	Asn	0.52681	0.0104789	-0.370402	[-0.396;-0.342]	benign supporting
p.Ala152Asp	substitution	152	Ala	Asp	0.193038	1.06897	0.891691	[-1.165;4.950]	pathogenic moderate
p.Ala152Cys	substitution	152	Ala	Cys	0.810713	0.0281231	-0.887897	[-1.000;-0.741]	benign supporting
p.Ala152Gln	substitution	152	Ala	Gln	0.219073	0.012209	0.792442	[0.704;0.885]	pathogenic moderate
p.Ala152Glu	substitution	152	Ala	Glu	0.297448	0.0146931	0.428487	[0.237;0.585]	pathogenic supporting
p.Ala152Gly	substitution	152	Ala	Gly	0.773947	0.0205645	-0.797336	[-0.896;-0.684]	benign supporting
p.Ala152His	substitution	152	Ala	His	1.16127	0.0126686	-1.16547	[-1.170;-1.147]	benign supporting
p.Ala152Ile	substitution	152	Ala	Ile	0.969064	0.0107383	-1.10795	[-1.115;-1.092]	benign supporting
p.Ala152Leu	substitution	152	Ala	Leu	0.996294	0.0160147	-1.10495	[-1.115;-1.091]	benign supporting
p.Ala152Lys	substitution	152	Ala	Lys	0.597614	0.0432802	-0.46308	[-0.605;-0.349]	benign supporting
p.Ala152Met	substitution	152	Ala	Met	0.794943	0.0143481	-0.851519	[-0.917;-0.775]	benign supporting
p.Ala152Phe	substitution	152	Ala	Phe	0.154511	0.0249033	1.03593	[0.849;1.137]	pathogenic moderate
p.Ala152Pro	substitution	152	Ala	Pro	0.527251	0.0452821	-0.371036	[-0.494;-0.219]	benign supporting
p.Ala152Ser	substitution	152	Ala	Ser	0.52297	0.0886102	-0.364928	[-0.621;0.015]	benign supporting
p.Ala152Thr	substitution	152	Ala	Thr	1.05517	0.0331726	-1.08357	[-1.121;-1.084]	benign supporting
p.Ala152Trp	substitution	152	Ala	Trp	0.800666	0.00600391	-0.86425	[-0.891;-0.839]	benign supporting
p.Ala152Tyr	substitution	152	Ala	Tyr	0.708208	0.0257851	-0.638883	[-0.751;-0.565]	benign supporting
p.Ala152Val	substitution	152	Ala	Val	1.05354	0.0302218	-1.08387	[-1.115;-1.084]	benign supporting
p.Ala185=	synonymous	185	Ala	NA	1.35673	0.0937487	-0.957063	[-1.165;-0.838]	benign supporting
p.Ala185Asp	substitution	185	Ala	Asp	0.455103	0.127318	-0.253468	[-0.638;0.867]	indeterminate
p.Ala185Gly	substitution	185	Ala	Gly	1.50755	0.185477	-0.852413	[-3.763;0.000]	benign supporting
p.Ala185Ser	substitution	185	Ala	Ser	0.372239	0.109842	-0.0498023	[-0.444;1.028]	indeterminate
p.Ala185Thr	substitution	185	Ala	Thr	1.14975	0.0253054	-1.16994	[-1.169;-1.100]	benign supporting
p.Ala185Val	substitution	185	Ala	Val	0.74838	0.192852	-0.719843	[-1.113;-0.045]	benign supporting
p.Ala189=	synonymous	189	Ala	NA	0.981233	0.112445	-1.11396	[-1.165;-0.757]	benign supporting
p.Ala189Arg	substitution	189	Ala	Arg	0	0.0230878	1.27629	[1.213;1.359]	pathogenic strong
p.Ala189Asn	substitution	189	Ala	Asn	0.028346	0.026663	1.23527	[1.165;1.316]	pathogenic moderate
p.Ala189Asp	substitution	189	Ala	Asp	0	0.0276272	1.27629	[1.199;1.377]	pathogenic strong
p.Ala189Cys	substitution	189	Ala	Cys	0.80005	0.00732045	-0.862855	[-0.898;-0.832]	benign supporting
p.Ala189Gln	substitution	189	Ala	Gln	0.036328	0.0612048	1.22428	[1.040;1.456]	pathogenic moderate
p.Ala189Glu	substitution	189	Ala	Glu	0.0445225	0.0633003	1.21317	[0.992;1.444]	pathogenic moderate
p.Ala189Gly	substitution	189	Ala	Gly	0.739774	0.0146158	-0.697439	[-0.780;-0.643]	benign supporting
p.Ala189His	substitution	189	Ala	His	0	0.0170164	1.27629	[1.228;1.333]	pathogenic strong
p.Ala189Ile	substitution	189	Ala	Ile	0	0.0898111	1.27629	[0.966;2.770]	pathogenic strong
p.Ala189Leu	substitution	189	Ala	Leu	0	0.0310118	1.27629	[1.191;1.392]	pathogenic strong
p.Ala189Lys	substitution	189	Ala	Lys	0.312275	0.0256215	0.338692	[-0.019;0.618]	pathogenic supporting
p.Ala189Met	substitution	189	Ala	Met	0.0474317	0.0300738	1.20926	[1.135;1.294]	pathogenic moderate
p.Ala189Phe	substitution	189	Ala	Phe	0	0.072347	1.27629	[1.065;1.790]	pathogenic strong
p.Ala189Pro	substitution	189	Ala	Pro	0.0773547	0.0874192	1.16955	[0.686;1.492]	pathogenic moderate
p.Ala189Ser	substitution	189	Ala	Ser	0.65235	0.12977	-0.556525	[-1.056;-0.110]	benign supporting
p.Ala189Ter	nonsense	189	Ala	Ter	0.328059	0.202486	0.224522	[-0.659;1.404]	indeterminate
p.Ala189Thr	substitution	189	Ala	Thr	0.332528	0.0879873	0.186583	[-0.335;1.016]	indeterminate
p.Ala189Trp	substitution	189	Ala	Trp	0	0.126837	1.27629	[0.622;5.087]	pathogenic strong
p.Ala189Tyr	substitution	189	Ala	Tyr	0	0.0187108	1.27629	[1.224;1.340]	pathogenic strong
p.Ala189Val	substitution	189	Ala	Val	0	0.0102193	1.27629	[1.246;1.309]	pathogenic strong
p.Ala191=	synonymous	191	Ala	NA	0.801804	0.0385482	-0.866842	[-1.020;-0.673]	benign supporting
p.Ala191Arg	substitution	191	Ala	Arg	0	0.0569087	1.27629	[1.129;1.565]	pathogenic strong
p.Ala191Asp	substitution	191	Ala	Asp	0.201083	0.0210411	0.859859	[0.711;1.019]	pathogenic moderate
p.Ala191Cys	substitution	191	Ala	Cys	0.193625	0.0312419	0.889334	[0.650;1.102]	pathogenic moderate
p.Ala191Gln	substitution	191	Ala	Gln	0	0.231337	1.27629	[-0.239;5.100]	pathogenic strong
p.Ala191Glu	substitution	191	Ala	Glu	0	0.0492271	1.27629	[1.148;1.496]	pathogenic strong
p.Ala191Gly	substitution	191	Ala	Gly	0.415826	0.00821315	-0.157856	[-0.200;-0.117]	indeterminate
p.Ala191His	substitution	191	Ala	His	0	0.21689	1.27629	[-0.194;5.108]	pathogenic strong
p.Ala191Ile	substitution	191	Ala	Ile	0	0.0307958	1.27629	[1.190;1.392]	pathogenic strong
p.Ala191Leu	substitution	191	Ala	Leu	0	0.0187685	1.27629	[1.223;1.340]	pathogenic strong
p.Ala191Lys	substitution	191	Ala	Lys	0.198247	0.0839344	0.870979	[-0.019;1.225]	pathogenic moderate
p.Ala191Met	substitution	191	Ala	Met	0	0.0211156	1.27629	[1.217;1.349]	pathogenic strong
p.Ala191Phe	substitution	191	Ala	Phe	0.132677	0.0136477	1.10246	[1.020;1.135]	pathogenic moderate
p.Ala191Pro	substitution	191	Ala	Pro	0	0.0326867	1.27629	[1.188;1.401]	pathogenic strong
p.Ala191Ser	substitution	191	Ala	Ser	0.655948	0.0429122	-0.561712	[-0.694;-0.428]	benign supporting
p.Ala191Thr	substitution	191	Ala	Thr	0.710931	0.00509486	-0.642877	[-0.660;-0.629]	benign supporting
p.Ala191Trp	substitution	191	Ala	Trp	0	0.0500314	1.27629	[1.146;1.509]	pathogenic strong
p.Ala191Tyr	substitution	191	Ala	Tyr	0.124902	0.0871319	1.11175	[0.425;1.359]	pathogenic moderate
p.Ala191Val	substitution	191	Ala	Val	0	0.065877	1.27629	[1.108;1.680]	pathogenic strong
p.Ala214=	synonymous	214	Ala	NA	0.707092	0.0223126	-0.637268	[-0.728;-0.572]	benign supporting
p.Ala214Arg	substitution	214	Ala	Arg	0	0.0115773	1.27629	[1.243;1.314]	pathogenic strong
p.Ala214Asn	substitution	214	Ala	Asn	0.425632	0.00458407	-0.183253	[-0.206;-0.160]	indeterminate
p.Ala214Asp	substitution	214	Ala	Asp	0.426924	0.0118367	-0.186573	[-0.243;-0.125]	indeterminate
p.Ala214Cys	substitution	214	Ala	Cys	0.782716	0.00670241	-0.825868	[-0.854;-0.783]	benign supporting
p.Ala214Gln	substitution	214	Ala	Gln	0	0.0376852	1.27629	[1.174;1.424]	pathogenic strong
p.Ala214Glu	substitution	214	Ala	Glu	0.25369	0.00466843	0.657072	[0.613;0.700]	pathogenic moderate
p.Ala214Gly	substitution	214	Ala	Gly	0.675378	0.00793255	-0.591734	[-0.615;-0.567]	benign supporting
p.Ala214Ile	substitution	214	Ala	Ile	0.113865	0.00650181	1.12521	[1.110;1.141]	pathogenic moderate
p.Ala214Leu	substitution	214	Ala	Leu	0.00227976	0.0166649	1.27284	[1.226;1.327]	pathogenic strong
p.Ala214Lys	substitution	214	Ala	Lys	0	0.0120828	1.27629	[1.242;1.316]	pathogenic strong
p.Ala214Met	substitution	214	Ala	Met	1.16795	0.00109274	-1.16373	[-1.164;-1.164]	benign supporting
p.Ala214Phe	substitution	214	Ala	Phe	0.364269	0.0114002	-0.0252647	[-0.085;0.102]	indeterminate
p.Ala214Pro	substitution	214	Ala	Pro	0.692289	0.0109673	-0.617005	[-0.647;-0.584]	benign supporting
p.Ala214Ser	substitution	214	Ala	Ser	0.515906	0.0632194	-0.355044	[-0.542;-0.098]	benign supporting
p.Ala214Ter	nonsense	214	Ala	Ter	0	0.0182267	1.27629	[1.225;1.336]	pathogenic strong
p.Ala214Thr	substitution	214	Ala	Thr	0.610164	0.00242856	-0.485568	[-0.494;-0.476]	benign supporting
p.Ala214Trp	substitution	214	Ala	Trp	0	0.0275318	1.27629	[1.202;1.373]	pathogenic strong
p.Ala214Tyr	substitution	214	Ala	Tyr	0	0.0171116	1.27629	[1.229;1.333]	pathogenic strong
p.Ala214Val	substitution	214	Ala	Val	0	0.00724793	1.27629	[1.255;1.298]	pathogenic strong
p.Ala219=	synonymous	219	Ala	NA	0.849868	0.0168484	-0.967932	[-1.028;-0.902]	benign supporting
p.Ala219Arg	substitution	219	Ala	Arg	0.0344497	0.136684	1.22685	[0.321;5.064]	pathogenic moderate
p.Ala219Asn	substitution	219	Ala	Asn	0	0.0300572	1.27629	[1.196;1.387]	pathogenic strong
p.Ala219Asp	substitution	219	Ala	Asp	0	0.0985679	1.27629	[0.909;5.021]	pathogenic strong
p.Ala219Cys	substitution	219	Ala	Cys	0	0.0406723	1.27629	[1.166;1.441]	pathogenic strong
p.Ala219Glu	substitution	219	Ala	Glu	0.307048	0.0785702	0.371066	[-0.269;1.042]	pathogenic supporting
p.Ala219Gly	substitution	219	Ala	Gly	0.69336	0.0884981	-0.618403	[-0.998;-0.359]	benign supporting
p.Ala219His	substitution	219	Ala	His	0	0.0420626	1.27629	[1.164;1.455]	pathogenic strong
p.Ala219Leu	substitution	219	Ala	Leu	0	0.0105048	1.27629	[1.246;1.309]	pathogenic strong
p.Ala219Lys	substitution	219	Ala	Lys	0	0.21457	1.27629	[-0.156;5.110]	pathogenic strong
p.Ala219Phe	substitution	219	Ala	Phe	0	0.172372	1.27629	[0.000;5.107]	pathogenic strong
p.Ala219Pro	substitution	219	Ala	Pro	0	0.0206322	1.27629	[1.218;1.347]	pathogenic strong
p.Ala219Ser	substitution	219	Ala	Ser	0.704025	0.0678877	-0.632897	[-0.946;-0.426]	benign supporting
p.Ala219Thr	substitution	219	Ala	Thr	0.492451	0.0162124	-0.321429	[-0.368;-0.265]	benign supporting
p.Ala219Tyr	substitution	219	Ala	Tyr	0.197338	0.0507962	0.874564	[0.444;1.144]	pathogenic moderate
p.Ala219Val	substitution	219	Ala	Val	1.02708	0.156371	-1.09107	[-1.168;-0.651]	benign supporting
p.Ala226=	synonymous	226	Ala	NA	1.08359	0.00227113	-1.09018	[-1.092;-1.089]	benign supporting
p.Ala226Arg	substitution	226	Ala	Arg	0.586759	0.0153578	-0.447067	[-0.497;-0.407]	benign supporting
p.Ala226Asn	substitution	226	Ala	Asn	0.0740848	0.0156151	1.17387	[1.137;1.214]	pathogenic moderate
p.Ala226Asp	substitution	226	Ala	Asp	0.86297	0.0130039	-0.997227	[-1.037;-0.942]	benign supporting
p.Ala226Cys	substitution	226	Ala	Cys	0.947255	0.0169011	-1.09129	[-1.114;-1.070]	benign supporting
p.Ala226Gln	substitution	226	Ala	Gln	0.962943	0.00436893	-1.10301	[-1.110;-1.097]	benign supporting
p.Ala226Glu	substitution	226	Ala	Glu	1.90742	0.000708844	0	[0.000;0.000]	indeterminate
p.Ala226Gly	substitution	226	Ala	Gly	0.905928	0.0118597	-1.06534	[-1.079;-1.027]	benign supporting
p.Ala226His	substitution	226	Ala	His	0.96364	0.00922023	-1.10356	[-1.115;-1.090]	benign supporting
p.Ala226Ile	substitution	226	Ala	Ile	0.561612	0.0050176	-0.413413	[-0.426;-0.401]	benign supporting
p.Ala226Leu	substitution	226	Ala	Leu	0.674696	0.0248967	-0.590616	[-0.666;-0.512]	benign supporting
p.Ala226Lys	substitution	226	Ala	Lys	1.41672	0.150472	-0.920026	[-3.548;-0.837]	benign supporting
p.Ala226Met	substitution	226	Ala	Met	1.28997	0.00835122	-1.018	[-1.037;-0.998]	benign supporting
p.Ala226Phe	substitution	226	Ala	Phe	0.791375	0.0104764	-0.843826	[-0.891;-0.786]	benign supporting
p.Ala226Pro	substitution	226	Ala	Pro	0.502895	0.021036	-0.337395	[-0.393;-0.266]	benign supporting
p.Ala226Ser	substitution	226	Ala	Ser	0.663444	0.014653	-0.572871	[-0.616;-0.526]	benign supporting
p.Ala226Ter	nonsense	226	Ala	Ter	0.027877	0.0183208	1.23592	[1.188;1.289]	pathogenic moderate
p.Ala226Thr	substitution	226	Ala	Thr	0.707008	0.0489487	-0.637147	[-0.870;-0.490]	benign supporting
p.Ala226Trp	substitution	226	Ala	Trp	1.56333	0.000804715	-0.838712	[-0.839;-0.839]	benign supporting
p.Ala226Tyr	substitution	226	Ala	Tyr	0.995917	0.0574894	-1.10516	[-1.115;-1.027]	benign supporting
p.Ala226Val	substitution	226	Ala	Val	0.981998	0.0200299	-1.11347	[-1.115;-1.088]	benign supporting
p.Ala249=	synonymous	249	Ala	NA	1.31683	0.0180726	-0.986422	[-1.028;-0.960]	benign supporting
p.Ala249Arg	substitution	249	Ala	Arg	0	0.0228769	1.27629	[1.213;1.357]	pathogenic strong
p.Ala249Asn	substitution	249	Ala	Asn	0	0.0752246	1.27629	[1.059;1.835]	pathogenic strong
p.Ala249Asp	substitution	249	Ala	Asp	0.139867	0.0141547	1.08165	[0.999;1.128]	pathogenic moderate
p.Ala249Gln	substitution	249	Ala	Gln	0	0.0385366	1.27629	[1.172;1.428]	pathogenic strong
p.Ala249Glu	substitution	249	Ala	Glu	0.029559	0.0639548	1.23359	[1.043;1.497]	pathogenic moderate
p.Ala249Gly	substitution	249	Ala	Gly	0	0.0100114	1.27629	[1.248;1.307]	pathogenic strong
p.Ala249His	substitution	249	Ala	His	0	0.0271034	1.27629	[1.202;1.373]	pathogenic strong
p.Ala249Ile	substitution	249	Ala	Ile	0	0.0746117	1.27629	[1.064;1.816]	pathogenic strong
p.Ala249Leu	substitution	249	Ala	Leu	0.199233	0.0429741	0.867102	[0.503;1.123]	pathogenic moderate
p.Ala249Lys	substitution	249	Ala	Lys	0.166017	0.0191374	1.00179	[0.848;1.108]	pathogenic moderate
p.Ala249Met	substitution	249	Ala	Met	0	0.0412531	1.27629	[1.167;1.449]	pathogenic strong
p.Ala249Phe	substitution	249	Ala	Phe	0	0.017774	1.27629	[1.226;1.336]	pathogenic strong
p.Ala249Pro	substitution	249	Ala	Pro	0.190835	0.0837156	0.900577	[0.012;1.237]	pathogenic moderate
p.Ala249Ser	substitution	249	Ala	Ser	1.07574	0.0300514	-1.08757	[-1.142;-1.084]	benign supporting
p.Ala249Ter	nonsense	249	Ala	Ter	0	0.0802304	1.27629	[1.020;1.887]	pathogenic strong
p.Ala249Thr	substitution	249	Ala	Thr	1.19855	0.0123092	-1.16774	[-1.169;-1.117]	benign supporting
p.Ala249Trp	substitution	249	Ala	Trp	0	0.0289671	1.27629	[1.196;1.383]	pathogenic strong
p.Ala249Tyr	substitution	249	Ala	Tyr	0	0.0146697	1.27629	[1.234;1.325]	pathogenic strong
p.Ala249Val	substitution	249	Ala	Val	0.546016	0.023217	-0.394482	[-0.454;-0.335]	benign supporting
p.Ala252=	synonymous	252	Ala	NA	0.952329	0.0602201	-1.09494	[-1.115;-0.933]	benign supporting
p.Ala252Arg	substitution	252	Ala	Arg	0.0854049	0.0738458	1.15928	[0.743;1.394]	pathogenic moderate
p.Ala252Asn	substitution	252	Ala	Asn	0	0.0125633	1.27629	[1.241;1.317]	pathogenic strong
p.Ala252Asp	substitution	252	Ala	Asp	0	0.0930939	1.27629	[0.935;4.832]	pathogenic strong
p.Ala252Cys	substitution	252	Ala	Cys	0	0.226434	1.27629	[-0.221;5.103]	pathogenic strong
p.Ala252Glu	substitution	252	Ala	Glu	0.667706	0.00568023	-0.579444	[-0.597;-0.563]	benign supporting
p.Ala252Gly	substitution	252	Ala	Gly	0.418701	0.137003	-0.165343	[-0.605;1.039]	indeterminate
p.Ala252His	substitution	252	Ala	His	0	0.183977	1.27629	[-0.031;5.098]	pathogenic strong
p.Ala252Leu	substitution	252	Ala	Leu	0.0602031	0.0263098	1.19224	[1.128;1.262]	pathogenic moderate
p.Ala252Phe	substitution	252	Ala	Phe	0	0.0911444	1.27629	[0.948;4.851]	pathogenic strong
p.Ala252Pro	substitution	252	Ala	Pro	0	0.0720043	1.27629	[1.064;1.747]	pathogenic strong
p.Ala252Ser	substitution	252	Ala	Ser	0	0.0408035	1.27629	[1.165;1.445]	pathogenic strong
p.Ala252Ter	nonsense	252	Ala	Ter	1.33404	0.304437	-0.971453	[-3.655;0.000]	benign supporting
p.Ala252Thr	substitution	252	Ala	Thr	1.19557	0.104771	-1.16887	[-1.169;-0.931]	benign supporting
p.Ala252Trp	substitution	252	Ala	Trp	0	0.0973932	1.27629	[0.902;5.036]	pathogenic strong
p.Ala252Tyr	substitution	252	Ala	Tyr	0	0.0371073	1.27629	[1.175;1.420]	pathogenic strong
p.Ala252Val	substitution	252	Ala	Val	1.21794	0.0258129	-1.12682	[-1.169;-1.044]	benign supporting
p.Ala266=	synonymous	266	Ala	NA	0.844256	0.0446028	-0.956391	[-1.080;-0.746]	benign supporting
p.Ala266Arg	substitution	266	Ala	Arg	0.117632	0.0105975	1.12057	[1.086;1.145]	pathogenic moderate
p.Ala266Asp	substitution	266	Ala	Asp	0.701409	0.0260574	-0.629243	[-0.729;-0.553]	benign supporting
p.Ala266Cys	substitution	266	Ala	Cys	0	0.128657	1.27629	[0.622;5.097]	pathogenic strong
p.Ala266Gln	substitution	266	Ala	Gln	0	0.102431	1.27629	[0.864;5.019]	pathogenic strong
p.Ala266Glu	substitution	266	Ala	Glu	0.221896	0.0561774	0.782122	[0.179;1.129]	pathogenic moderate
p.Ala266Gly	substitution	266	Ala	Gly	0.174614	0.0769415	0.969008	[0.230;1.238]	pathogenic moderate
p.Ala266Ile	substitution	266	Ala	Ile	0.130996	0.213675	1.10449	[-0.392;5.037]	pathogenic moderate
p.Ala266Leu	substitution	266	Ala	Leu	0.049738	0.0398282	1.20617	[1.111;1.324]	pathogenic moderate
p.Ala266Lys	substitution	266	Ala	Lys	0.627279	0.00809696	-0.513611	[-0.540;-0.488]	benign supporting
p.Ala266Pro	substitution	266	Ala	Pro	0	0.119243	1.27629	[0.734;5.084]	pathogenic strong
p.Ala266Ser	substitution	266	Ala	Ser	0	0.191837	1.27629	[-0.079;5.103]	pathogenic strong
p.Ala266Ter	nonsense	266	Ala	Ter	0.0595564	0.122189	1.19309	[0.422;4.045]	pathogenic moderate
p.Ala266Thr	substitution	266	Ala	Thr	0.513926	0.508675	-0.352314	[-1.164;4.819]	benign supporting
p.Ala266Val	substitution	266	Ala	Val	1.31645	0.0792017	-0.98688	[-1.167;-0.886]	benign supporting
p.Ala270=	synonymous	270	Ala	NA	0.328945	0.00754385	0.217088	[0.081;0.327]	indeterminate
p.Ala270Arg	substitution	270	Ala	Arg	1.004	0.0320559	-1.10092	[-1.115;-1.084]	benign supporting
p.Ala270Asn	substitution	270	Ala	Asn	0.0912971	0.0142198	1.15234	[1.118;1.188]	pathogenic moderate
p.Ala270Asp	substitution	270	Ala	Asp	0.951141	0.0422278	-1.09408	[-1.115;-1.005]	benign supporting
p.Ala270Gln	substitution	270	Ala	Gln	1.06994	0.00493074	-1.08603	[-1.089;-1.084]	benign supporting
p.Ala270Glu	substitution	270	Ala	Glu	1.18667	0.00581027	-1.16635	[-1.169;-1.164]	benign supporting
p.Ala270Gly	substitution	270	Ala	Gly	0.399168	0.0328424	-0.114996	[-0.271;0.163]	indeterminate
p.Ala270His	substitution	270	Ala	His	0.856666	0.00421997	-0.982736	[-1.000;-0.965]	benign supporting
p.Ala270Ile	substitution	270	Ala	Ile	0.55844	0.00586625	-0.409457	[-0.424;-0.396]	benign supporting
p.Ala270Leu	substitution	270	Ala	Leu	0	0.00434847	1.27629	[1.264;1.290]	pathogenic strong
p.Ala270Lys	substitution	270	Ala	Lys	1.75578	0.00397788	-3.21095	[-3.338;-3.023]	benign strong
p.Ala270Met	substitution	270	Ala	Met	1.20668	0.00525062	-1.15053	[-1.169;-1.129]	benign supporting
p.Ala270Phe	substitution	270	Ala	Phe	1.13778	0.0055748	-1.148	[-1.168;-1.131]	benign supporting
p.Ala270Pro	substitution	270	Ala	Pro	0	0.0527517	1.27629	[1.136;1.525]	pathogenic strong
p.Ala270Ser	substitution	270	Ala	Ser	0.533819	0.162653	-0.380494	[-0.985;0.800]	benign supporting
p.Ala270Ter	nonsense	270	Ala	Ter	0.435656	0.0340416	-0.208924	[-0.337;-0.039]	indeterminate
p.Ala270Thr	substitution	270	Ala	Thr	0.515952	0.01461	-0.355107	[-0.393;-0.314]	benign supporting
p.Ala270Trp	substitution	270	Ala	Trp	0.518937	0.00750403	-0.359256	[-0.380;-0.339]	benign supporting
p.Ala270Tyr	substitution	270	Ala	Tyr	0.386468	0.00811534	-0.0859392	[-0.123;-0.044]	indeterminate
p.Ala270Val	substitution	270	Ala	Val	0.965178	0.00623464	-1.10479	[-1.114;-1.095]	benign supporting
p.Ala297=	synonymous	297	Ala	NA	1.03914	0.0178045	-1.08724	[-1.101;-1.084]	benign supporting
p.Ala297Arg	substitution	297	Ala	Arg	0	0.05541	1.27629	[1.130;1.558]	pathogenic strong
p.Ala297Asn	substitution	297	Ala	Asn	0	0.0787621	1.27629	[1.022;1.942]	pathogenic strong
p.Ala297Asp	substitution	297	Ala	Asp	0.844323	0.113961	-0.956526	[-1.113;-0.493]	benign supporting
p.Ala297Cys	substitution	297	Ala	Cys	1.46106	0.00566759	-0.890624	[-0.899;-0.883]	benign supporting
p.Ala297Gln	substitution	297	Ala	Gln	0.245109	0.013047	0.697549	[0.579;0.790]	pathogenic moderate
p.Ala297Glu	substitution	297	Ala	Glu	0.271622	0.0130096	0.572569	[0.432;0.692]	pathogenic supporting
p.Ala297Gly	substitution	297	Ala	Gly	0.815347	0.123775	-0.899429	[-1.111;-0.426]	benign supporting
p.Ala297Ile	substitution	297	Ala	Ile	0	0.124964	1.27629	[0.695;5.085]	pathogenic strong
p.Ala297Leu	substitution	297	Ala	Leu	0.299432	0.133898	0.416797	[-0.413;1.219]	pathogenic supporting
p.Ala297Lys	substitution	297	Ala	Lys	0	0.0117279	1.27629	[1.242;1.314]	pathogenic strong
p.Ala297Met	substitution	297	Ala	Met	0	0.220746	1.27629	[-0.228;5.106]	pathogenic strong
p.Ala297Phe	substitution	297	Ala	Phe	0	0.0396395	1.27629	[1.171;1.437]	pathogenic strong
p.Ala297Pro	substitution	297	Ala	Pro	0	0.235413	1.27629	[-0.268;5.105]	pathogenic strong
p.Ala297Ser	substitution	297	Ala	Ser	0.394788	0.0763242	-0.105063	[-0.394;0.708]	indeterminate
p.Ala297Ter	nonsense	297	Ala	Ter	0	0.0163868	1.27629	[1.229;1.331]	pathogenic strong
p.Ala297Thr	substitution	297	Ala	Thr	0.928759	0.0400613	-1.0789	[-1.114;-0.968]	benign supporting
p.Ala297Trp	substitution	297	Ala	Trp	0.911747	0.00723882	-1.06864	[-1.077;-1.053]	benign supporting
p.Ala297Tyr	substitution	297	Ala	Tyr	0.184015	0.0622171	0.92864	[0.390;1.191]	pathogenic moderate
p.Ala297Val	substitution	297	Ala	Val	0.527485	0.223145	-0.371373	[-1.090;1.149]	benign supporting
p.Ala303=	synonymous	303	Ala	NA	0.698324	0.01142	-0.625018	[-0.659;-0.593]	benign supporting
p.Ala303Arg	substitution	303	Ala	Arg	1.01433	0.129578	-1.0961	[-1.167;-0.749]	benign supporting
p.Ala303Asn	substitution	303	Ala	Asn	1.30569	0.0773995	-0.999586	[-1.167;-0.892]	benign supporting
p.Ala303Asp	substitution	303	Ala	Asp	1.44228	0.138511	-0.903559	[-3.594;-0.837]	benign supporting
p.Ala303Gln	substitution	303	Ala	Gln	0	0.0241701	1.27629	[1.210;1.361]	pathogenic strong
p.Ala303Glu	substitution	303	Ala	Glu	0.788276	0.0026401	-0.837288	[-0.848;-0.827]	benign supporting
p.Ala303Gly	substitution	303	Ala	Gly	0.118876	0.04065	1.11903	[0.868;1.221]	pathogenic moderate
p.Ala303His	substitution	303	Ala	His	0.0159506	0.074558	1.25275	[1.013;1.676]	pathogenic moderate
p.Ala303Ile	substitution	303	Ala	Ile	1.27194	0.00414744	-1.03919	[-1.049;-1.030]	benign supporting
p.Ala303Leu	substitution	303	Ala	Leu	1.26315	0.0506797	-1.04962	[-1.168;-0.954]	benign supporting
p.Ala303Lys	substitution	303	Ala	Lys	1.13591	0.00294611	-1.14487	[-1.155;-1.136]	benign supporting
p.Ala303Met	substitution	303	Ala	Met	0.100952	0.218816	1.14086	[-0.375;5.056]	pathogenic moderate
p.Ala303Phe	substitution	303	Ala	Phe	1.54691	0.00152174	-0.837343	[-0.837;-0.837]	benign supporting
p.Ala303Pro	substitution	303	Ala	Pro	0	0.0528615	1.27629	[1.137;1.529]	pathogenic strong
p.Ala303Ser	substitution	303	Ala	Ser	0.796011	0.0984382	-0.853857	[-1.105;-0.473]	benign supporting
p.Ala303Ter	nonsense	303	Ala	Ter	0.732195	0.0342485	-0.681877	[-0.860;-0.575]	benign supporting
p.Ala303Thr	substitution	303	Ala	Thr	0.960678	0.0207195	-1.10124	[-1.115;-1.074]	benign supporting
p.Ala303Trp	substitution	303	Ala	Trp	0	0.0217238	1.27629	[1.216;1.352]	pathogenic strong
p.Ala303Tyr	substitution	303	Ala	Tyr	0.417799	0.0481163	-0.162998	[-0.351;0.249]	indeterminate
p.Ala303Val	substitution	303	Ala	Val	0.245258	0.0533131	0.697001	[0.044;1.077]	pathogenic moderate
p.Ala31=	synonymous	31	Ala	NA	0.634133	0.0105424	-0.525065	[-0.560;-0.492]	benign supporting
p.Ala31Arg	substitution	31	Ala	Arg	0	0.0061114	1.27629	[1.259;1.295]	pathogenic strong
p.Ala31Asn	substitution	31	Ala	Asn	0	0.00818742	1.27629	[1.253;1.301]	pathogenic strong
p.Ala31Asp	substitution	31	Ala	Asp	0	0.00315407	1.27629	[1.267;1.286]	pathogenic strong
p.Ala31Cys	substitution	31	Ala	Cys	0	0.00227442	1.27629	[1.270;1.283]	pathogenic strong
p.Ala31Gln	substitution	31	Ala	Gln	0	0.00854302	1.27629	[1.251;1.303]	pathogenic strong
p.Ala31Glu	substitution	31	Ala	Glu	0	0.000622735	1.27629	[1.274;1.278]	pathogenic strong
p.Ala31Gly	substitution	31	Ala	Gly	0.664035	0.000187903	-0.573772	[-0.574;-0.573]	benign supporting
p.Ala31His	substitution	31	Ala	His	0	0.00456213	1.27629	[1.263;1.290]	pathogenic strong
p.Ala31Ile	substitution	31	Ala	Ile	0	0.00324403	1.27629	[1.267;1.286]	pathogenic strong
p.Ala31Leu	substitution	31	Ala	Leu	0	0.00833555	1.27629	[1.252;1.302]	pathogenic strong
p.Ala31Lys	substitution	31	Ala	Lys	0	0.00635899	1.27629	[1.258;1.296]	pathogenic strong
p.Ala31Met	substitution	31	Ala	Met	0	0.0205409	1.27629	[1.220;1.346]	pathogenic strong
p.Ala31Phe	substitution	31	Ala	Phe	0	0.00324357	1.27629	[1.267;1.286]	pathogenic strong
p.Ala31Pro	substitution	31	Ala	Pro	0	0.0131495	1.27629	[1.238;1.319]	pathogenic strong
p.Ala31Ser	substitution	31	Ala	Ser	0.846014	0.012054	-0.95995	[-1.007;-0.917]	benign supporting
p.Ala31Ter	nonsense	31	Ala	Ter	0	0.00892798	1.27629	[1.251;1.304]	pathogenic strong
p.Ala31Thr	substitution	31	Ala	Thr	0	0.0942941	1.27629	[0.932;4.959]	pathogenic strong
p.Ala31Trp	substitution	31	Ala	Trp	0	0.00278516	1.27629	[1.268;1.285]	pathogenic strong
p.Ala31Tyr	substitution	31	Ala	Tyr	0	0.00555076	1.27629	[1.260;1.293]	pathogenic strong
p.Ala31Val	substitution	31	Ala	Val	0	0.0148967	1.27629	[1.235;1.324]	pathogenic strong
p.Ala320=	synonymous	320	Ala	NA	0.820345	0.0283071	-0.912274	[-1.015;-0.766]	benign supporting
p.Ala320Arg	substitution	320	Ala	Arg	0.109505	0.0209046	1.13054	[1.049;1.181]	pathogenic moderate
p.Ala320Asn	substitution	320	Ala	Asn	0	0.137952	1.27629	[0.525;5.090]	pathogenic strong
p.Ala320Asp	substitution	320	Ala	Asp	0.722517	0.00897307	-0.663175	[-0.698;-0.634]	benign supporting
p.Ala320Cys	substitution	320	Ala	Cys	0.467605	0.00620275	-0.277427	[-0.301;-0.254]	indeterminate
p.Ala320Gln	substitution	320	Ala	Gln	0.0421177	0.188888	1.21642	[-0.145;5.088]	pathogenic moderate
p.Ala320Glu	substitution	320	Ala	Glu	0.880164	0.00217634	-1.02317	[-1.030;-1.017]	benign supporting
p.Ala320Gly	substitution	320	Ala	Gly	1.1568	0.0195713	-1.16712	[-1.170;-1.121]	benign supporting
p.Ala320His	substitution	320	Ala	His	0	0.0458912	1.27629	[1.154;1.476]	pathogenic strong
p.Ala320Ile	substitution	320	Ala	Ile	0	0.0382073	1.27629	[1.174;1.426]	pathogenic strong
p.Ala320Leu	substitution	320	Ala	Leu	0.642714	0.236709	-0.540029	[-1.110;0.999]	benign supporting
p.Ala320Lys	substitution	320	Ala	Lys	0.22815	0.00711748	0.759344	[0.708;0.811]	pathogenic moderate
p.Ala320Met	substitution	320	Ala	Met	0.257485	0.232143	0.639214	[-0.628;4.265]	pathogenic moderate
p.Ala320Phe	substitution	320	Ala	Phe	0.0090683	0.0128665	1.26275	[1.227;1.301]	pathogenic moderate
p.Ala320Pro	substitution	320	Ala	Pro	0.170407	0.13921	0.987843	[-0.218;1.513]	pathogenic moderate
p.Ala320Ser	substitution	320	Ala	Ser	0	0.034397	1.27629	[1.184;1.404]	pathogenic strong
p.Ala320Ter	nonsense	320	Ala	Ter	0	0.222337	1.27629	[-0.202;5.108]	pathogenic strong
p.Ala320Thr	substitution	320	Ala	Thr	0.961697	0.136788	-1.10203	[-1.166;-0.618]	benign supporting
p.Ala320Trp	substitution	320	Ala	Trp	1.1183	0.0115473	-1.11992	[-1.153;-1.097]	benign supporting
p.Ala320Tyr	substitution	320	Ala	Tyr	0	0.0538881	1.27629	[1.138;1.530]	pathogenic strong
p.Ala320Val	substitution	320	Ala	Val	0.829253	0.00298234	-0.927849	[-0.939;-0.918]	benign supporting
p.Ala330=	synonymous	330	Ala	NA	0.483963	0.0949168	-0.307574	[-0.584;0.454]	indeterminate
p.Ala330Arg	substitution	330	Ala	Arg	1.23708	0.00129019	-1.08628	[-1.092;-1.081]	benign supporting
p.Ala330Asn	substitution	330	Ala	Asn	1.05165	0.00358707	-1.08423	[-1.086;-1.084]	benign supporting
p.Ala330Asp	substitution	330	Ala	Asp	0.930773	0.00571963	-1.08019	[-1.088;-1.073]	benign supporting
p.Ala330Cys	substitution	330	Ala	Cys	1.69919	0.00561097	-3.73909	[-3.790;-3.679]	benign strong
p.Ala330Gly	substitution	330	Ala	Gly	0.742293	0.404967	-0.703338	[-1.165;1.354]	benign supporting
p.Ala330His	substitution	330	Ala	His	0.0227182	0.075676	1.24314	[0.986;1.614]	pathogenic moderate
p.Ala330Ile	substitution	330	Ala	Ile	0	0.10558	1.27629	[0.837;5.060]	pathogenic strong
p.Ala330Leu	substitution	330	Ala	Leu	1.32518	0.129015	-0.977234	[-1.168;-0.838]	benign supporting
p.Ala330Met	substitution	330	Ala	Met	0	0.0894815	1.27629	[0.954;2.454]	pathogenic strong
p.Ala330Phe	substitution	330	Ala	Phe	0.543975	0.0280216	-0.392095	[-0.465;-0.315]	benign supporting
p.Ala330Pro	substitution	330	Ala	Pro	0.458683	0.0491908	-0.26032	[-0.408;-0.019]	indeterminate
p.Ala330Ser	substitution	330	Ala	Ser	0.614213	0.146411	-0.492846	[-1.050;0.215]	benign supporting
p.Ala330Thr	substitution	330	Ala	Thr	0.794322	0.15569	-0.850167	[-1.113;-0.325]	benign supporting
p.Ala330Tyr	substitution	330	Ala	Tyr	0	0.0900303	1.27629	[0.956;4.756]	pathogenic strong
p.Ala330Val	substitution	330	Ala	Val	1.19776	0.00934955	-1.16941	[-1.169;-1.131]	benign supporting
p.Ala331=	synonymous	331	Ala	NA	0.809846	0.805653	-0.885786	[-2.612;4.622]	benign supporting
p.Ala331Arg	substitution	331	Ala	Arg	0	0.148186	1.27629	[0.245;5.101]	pathogenic strong
p.Ala331Asn	substitution	331	Ala	Asn	0	0.120902	1.27629	[0.721;5.096]	pathogenic strong
p.Ala331Asp	substitution	331	Ala	Asp	0.547839	0.221113	-0.396631	[-1.094;1.131]	benign supporting
p.Ala331Cys	substitution	331	Ala	Cys	1.00895	0.00797348	-1.09853	[-1.107;-1.092]	benign supporting
p.Ala331Glu	substitution	331	Ala	Glu	0.12469	0.0150078	1.112	[1.038;1.147]	pathogenic moderate
p.Ala331Gly	substitution	331	Ala	Gly	1.58936	0.047275	-0.844536	[-3.693;-0.837]	benign supporting
p.Ala331Leu	substitution	331	Ala	Leu	0	0.0284886	1.27629	[1.196;1.380]	pathogenic strong
p.Ala331Met	substitution	331	Ala	Met	0.09877	0.011957	1.14347	[1.115;1.173]	pathogenic moderate
p.Ala331Pro	substitution	331	Ala	Pro	0	0.0187811	1.27629	[1.223;1.340]	pathogenic strong
p.Ala331Ser	substitution	331	Ala	Ser	0.199433	0.0681545	0.866315	[0.193;1.187]	pathogenic moderate
p.Ala331Ter	nonsense	331	Ala	Ter	0.177249	0.0143445	0.957469	[0.846;1.054]	pathogenic moderate
p.Ala331Thr	substitution	331	Ala	Thr	0.68562	0.11646	-0.608512	[-1.068;-0.256]	benign supporting
p.Ala331Val	substitution	331	Ala	Val	0.2652	0.0404864	0.602928	[0.062;0.913]	pathogenic supporting
p.Ala339=	synonymous	339	Ala	NA	0.912786	0.0125185	-1.06924	[-1.084;-1.037]	benign supporting
p.Ala339Arg	substitution	339	Ala	Arg	0.128213	0.0919758	1.10782	[0.352;1.367]	pathogenic moderate
p.Ala339Asp	substitution	339	Ala	Asp	0.488895	0.0331595	-0.315608	[-0.402;-0.176]	indeterminate
p.Ala339Cys	substitution	339	Ala	Cys	0	0.0179453	1.27629	[1.225;1.336]	pathogenic strong
p.Ala339Glu	substitution	339	Ala	Glu	0	0.110767	1.27629	[0.799;5.068]	pathogenic strong
p.Ala339Gly	substitution	339	Ala	Gly	1.29588	0.0246292	-1.01109	[-1.068;-0.965]	benign supporting
p.Ala339Ile	substitution	339	Ala	Ile	0	0.0353236	1.27629	[1.179;1.416]	pathogenic strong
p.Ala339Met	substitution	339	Ala	Met	0	0.185766	1.27629	[-0.009;5.110]	pathogenic strong
p.Ala339Pro	substitution	339	Ala	Pro	0	0.187976	1.27629	[-0.049;5.101]	pathogenic strong
p.Ala339Ser	substitution	339	Ala	Ser	0.523499	0.584566	-0.365677	[-1.164;4.934]	benign supporting
p.Ala339Ter	nonsense	339	Ala	Ter	0	0.256688	1.27629	[-0.321;5.094]	pathogenic strong
p.Ala339Thr	substitution	339	Ala	Thr	1.04876	0.0105932	-1.08484	[-1.091;-1.084]	benign supporting
p.Ala339Tyr	substitution	339	Ala	Tyr	0.182836	0.200426	0.93359	[-0.439;4.745]	pathogenic moderate
p.Ala339Val	substitution	339	Ala	Val	0.83883	0.0735996	-0.945701	[-1.105;-0.621]	benign supporting
p.Ala347=	synonymous	347	Ala	NA	1.19403	0.0177372	-1.16837	[-1.169;-1.102]	benign supporting
p.Ala347Arg	substitution	347	Ala	Arg	1.44951	0.0206213	-0.898683	[-0.925;-0.869]	benign supporting
p.Ala347Asp	substitution	347	Ala	Asp	0	0.128078	1.27629	[0.638;5.090]	pathogenic strong
p.Ala347Cys	substitution	347	Ala	Cys	0.131719	0.14306	1.10362	[-0.170;1.833]	pathogenic moderate
p.Ala347Gln	substitution	347	Ala	Gln	1.0762	0.0457461	-1.0877	[-1.167;-1.084]	benign supporting
p.Ala347Gly	substitution	347	Ala	Gly	0	0.0776149	1.27629	[1.032;1.857]	pathogenic strong
p.Ala347His	substitution	347	Ala	His	0.255041	0.09874	0.65071	[-0.244;1.190]	pathogenic moderate
p.Ala347Ile	substitution	347	Ala	Ile	0.0109855	0.25813	1.25994	[-0.343;5.096]	pathogenic moderate
p.Ala347Lys	substitution	347	Ala	Lys	0	0.267519	1.27629	[-0.354;5.098]	pathogenic strong
p.Ala347Met	substitution	347	Ala	Met	0.374402	0.0527845	-0.0556213	[-0.295;0.581]	indeterminate
p.Ala347Phe	substitution	347	Ala	Phe	0.0229101	0.0734946	1.24287	[1.004;1.635]	pathogenic moderate
p.Ala347Pro	substitution	347	Ala	Pro	1.63764	0.116552	-0.898883	[-3.807;0.000]	benign supporting
p.Ala347Ser	substitution	347	Ala	Ser	0.917845	0.0797342	-1.07221	[-1.114;-0.765]	benign supporting
p.Ala347Thr	substitution	347	Ala	Thr	1.14711	0.0633205	-1.16511	[-1.169;-1.039]	benign supporting
p.Ala347Trp	substitution	347	Ala	Trp	0	0.057923	1.27629	[1.128;1.579]	pathogenic strong
p.Ala347Tyr	substitution	347	Ala	Tyr	1.49947	0.0102973	-0.859993	[-0.877;-0.840]	benign supporting
p.Ala347Val	substitution	347	Ala	Val	0.0126447	0.0302749	1.25753	[1.177;1.363]	pathogenic moderate
p.Ala354=	synonymous	354	Ala	NA	1.56622	0.244606	-0.839104	[-3.759;0.000]	benign supporting
p.Ala354Arg	substitution	354	Ala	Arg	0.0344183	0.267364	1.22689	[-0.417;5.095]	pathogenic moderate
p.Ala354Asn	substitution	354	Ala	Asn	0	0.19938	1.27629	[-0.080;5.110]	pathogenic strong
p.Ala354Asp	substitution	354	Ala	Asp	1.28502	0.00615749	-1.0238	[-1.038;-1.009]	benign supporting
p.Ala354Glu	substitution	354	Ala	Glu	1.00126	0.0797022	-1.10231	[-1.164;-0.960]	benign supporting
p.Ala354Gly	substitution	354	Ala	Gly	1.24606	0.389363	-1.07029	[-3.591;0.000]	benign supporting
p.Ala354Ile	substitution	354	Ala	Ile	0	0.126607	1.27629	[0.686;5.095]	pathogenic strong
p.Ala354Leu	substitution	354	Ala	Leu	0.12066	0.0276092	1.11681	[0.967;1.184]	pathogenic moderate
p.Ala354Met	substitution	354	Ala	Met	1.06031	0.00589071	-1.08419	[-1.086;-1.084]	benign supporting
p.Ala354Pro	substitution	354	Ala	Pro	1.17337	0.0184503	-1.16415	[-1.169;-1.135]	benign supporting
p.Ala354Ser	substitution	354	Ala	Ser	0.203432	0.0536153	0.850723	[0.351;1.144]	pathogenic moderate
p.Ala354Thr	substitution	354	Ala	Thr	1.0956	0.102199	-1.09696	[-1.168;-0.990]	benign supporting
p.Ala354Tyr	substitution	354	Ala	Tyr	0	0.0784847	1.27629	[1.033;1.881]	pathogenic strong
p.Ala354Val	substitution	354	Ala	Val	0.312766	0.0604568	0.335598	[-0.202;0.876]	pathogenic supporting
p.Ala360=	synonymous	360	Ala	NA	1.17327	0.0323947	-1.16414	[-1.169;-1.085]	benign supporting
p.Ala360Arg	substitution	360	Ala	Arg	0.380061	0.051293	-0.0706925	[-0.303;0.519]	indeterminate
p.Ala360Asn	substitution	360	Ala	Asn	0	0.0715089	1.27629	[1.082;1.739]	pathogenic strong
p.Ala360Asp	substitution	360	Ala	Asp	0.929803	0.0146444	-1.07957	[-1.100;-1.057]	benign supporting
p.Ala360Cys	substitution	360	Ala	Cys	0	0.218948	1.27629	[-0.190;5.098]	pathogenic strong
p.Ala360Gln	substitution	360	Ala	Gln	0	0.0255686	1.27629	[1.204;1.365]	pathogenic strong
p.Ala360Gly	substitution	360	Ala	Gly	1.11303	0.0849741	-1.11378	[-1.169;-1.025]	benign supporting
p.Ala360Ile	substitution	360	Ala	Ile	0.265585	0.153745	0.60111	[-0.422;1.342]	pathogenic supporting
p.Ala360Leu	substitution	360	Ala	Leu	0.53396	0.0826154	-0.380653	[-0.613;-0.047]	benign supporting
p.Ala360Lys	substitution	360	Ala	Lys	0	0.0207296	1.27629	[1.219;1.346]	pathogenic strong
p.Ala360Met	substitution	360	Ala	Met	0	0.0528357	1.27629	[1.138;1.521]	pathogenic strong
p.Ala360Pro	substitution	360	Ala	Pro	0	0.123187	1.27629	[0.650;5.085]	pathogenic strong
p.Ala360Ser	substitution	360	Ala	Ser	0.909956	0.0222104	-1.06762	[-1.096;-1.004]	benign supporting
p.Ala360Thr	substitution	360	Ala	Thr	1.0645	0.154057	-1.08489	[-1.168;-0.762]	benign supporting
p.Ala360Trp	substitution	360	Ala	Trp	0	0.0265743	1.27629	[1.203;1.372]	pathogenic strong
p.Ala360Val	substitution	360	Ala	Val	1.3108	0.00894059	-0.993561	[-1.014;-0.975]	benign supporting
p.Ala40=	synonymous	40	Ala	NA	0.958998	0.0188649	-1.09994	[-1.115;-1.075]	benign supporting
p.Ala40Arg	substitution	40	Ala	Arg	0.586467	0.0219073	-0.44665	[-0.517;-0.391]	benign supporting
p.Ala40Asn	substitution	40	Ala	Asn	0.557655	0.007719	-0.408486	[-0.428;-0.390]	benign supporting
p.Ala40Asp	substitution	40	Ala	Asp	0.891211	0.00712849	-1.04134	[-1.065;-1.019]	benign supporting
p.Ala40Cys	substitution	40	Ala	Cys	1.20786	0.00449464	-1.14804	[-1.166;-1.129]	benign supporting
p.Ala40Gln	substitution	40	Ala	Gln	0.591457	0.12503	-0.453873	[-0.941;0.038]	benign supporting
p.Ala40Glu	substitution	40	Ala	Glu	0.800124	0.00709043	-0.863023	[-0.895;-0.833]	benign supporting
p.Ala40Gly	substitution	40	Ala	Gly	0.94352	0.00225868	-1.08867	[-1.092;-1.086]	benign supporting
p.Ala40His	substitution	40	Ala	His	0.658012	0.00557462	-0.564736	[-0.581;-0.548]	benign supporting
p.Ala40Ile	substitution	40	Ala	Ile	0.61486	0.0100116	-0.493845	[-0.526;-0.460]	benign supporting
p.Ala40Leu	substitution	40	Ala	Leu	0.728385	0.0110695	-0.674367	[-0.724;-0.636]	benign supporting
p.Ala40Lys	substitution	40	Ala	Lys	1.04897	0.0123061	-1.08479	[-1.092;-1.084]	benign supporting
p.Ala40Met	substitution	40	Ala	Met	1.08496	0.00585673	-1.0907	[-1.098;-1.087]	benign supporting
p.Ala40Phe	substitution	40	Ala	Phe	0.553542	0.00668323	-0.403457	[-0.420;-0.388]	benign supporting
p.Ala40Pro	substitution	40	Ala	Pro	0.0613568	0.07732	1.19071	[0.808;1.480]	pathogenic moderate
p.Ala40Ser	substitution	40	Ala	Ser	0.77452	0.0169244	-0.799259	[-0.881;-0.701]	benign supporting
p.Ala40Ter	nonsense	40	Ala	Ter	0.248058	0.0768637	0.683688	[-0.108;1.145]	pathogenic moderate
p.Ala40Thr	substitution	40	Ala	Thr	0.944796	0.0304682	-1.08956	[-1.115;-1.031]	benign supporting
p.Ala40Trp	substitution	40	Ala	Trp	0.819757	0.00621476	-0.910813	[-0.933;-0.880]	benign supporting
p.Ala40Tyr	substitution	40	Ala	Tyr	1.09695	0.00431844	-1.09809	[-1.106;-1.092]	benign supporting
p.Ala40Val	substitution	40	Ala	Val	0.966851	0.021088	-1.10614	[-1.115;-1.077]	benign supporting
p.Ala44=	synonymous	44	Ala	NA	0.976621	0.00242724	-1.11435	[-1.116;-1.110]	benign supporting
p.Ala44Arg	substitution	44	Ala	Arg	1.00607	0.00787705	-1.0999	[-1.108;-1.093]	benign supporting
p.Ala44Asn	substitution	44	Ala	Asn	1.035	0.0131868	-1.08845	[-1.098;-1.084]	benign supporting
p.Ala44Asp	substitution	44	Ala	Asp	0.725559	0.00468542	-0.668922	[-0.687;-0.652]	benign supporting
p.Ala44Cys	substitution	44	Ala	Cys	0.332607	0.0310591	0.185904	[-0.101;0.566]	indeterminate
p.Ala44Gln	substitution	44	Ala	Gln	0.788752	0.00535834	-0.838285	[-0.861;-0.812]	benign supporting
p.Ala44Glu	substitution	44	Ala	Glu	0.987392	0.00930431	-1.11009	[-1.116;-1.100]	benign supporting
p.Ala44Gly	substitution	44	Ala	Gly	0.903974	0.00933695	-1.06412	[-1.075;-1.031]	benign supporting
p.Ala44His	substitution	44	Ala	His	0.767118	0.0175622	-0.775133	[-0.865;-0.683]	benign supporting
p.Ala44Ile	substitution	44	Ala	Ile	0.753641	0.163368	-0.734635	[-1.110;-0.215]	benign supporting
p.Ala44Leu	substitution	44	Ala	Leu	0.791575	0.0120113	-0.844254	[-0.898;-0.778]	benign supporting
p.Ala44Lys	substitution	44	Ala	Lys	1.07324	0.00379917	-1.08687	[-1.089;-1.085]	benign supporting
p.Ala44Met	substitution	44	Ala	Met	0.109775	0.00954152	1.13021	[1.107;1.153]	pathogenic moderate
p.Ala44Phe	substitution	44	Ala	Phe	0.98011	0.0152583	-1.11469	[-1.116;-1.093]	benign supporting
p.Ala44Pro	substitution	44	Ala	Pro	0.463966	0.0139524	-0.270441	[-0.319;-0.211]	indeterminate
p.Ala44Ser	substitution	44	Ala	Ser	0.933991	0.00659505	-1.08227	[-1.091;-1.074]	benign supporting
p.Ala44Ter	nonsense	44	Ala	Ter	0	0.0864644	1.27629	[0.995;2.450]	pathogenic strong
p.Ala44Thr	substitution	44	Ala	Thr	0.964339	0.0152792	-1.10412	[-1.115;-1.083]	benign supporting
p.Ala44Trp	substitution	44	Ala	Trp	0.79564	0.00237803	-0.853043	[-0.864;-0.843]	benign supporting
p.Ala44Tyr	substitution	44	Ala	Tyr	1.01503	0.014247	-1.0958	[-1.110;-1.086]	benign supporting
p.Ala44Val	substitution	44	Ala	Val	1.05949	0.0216543	-1.08407	[-1.103;-1.084]	benign supporting
p.Ala55=	synonymous	55	Ala	NA	1.11373	0.0203006	-1.11457	[-1.168;-1.087]	benign supporting
p.Ala55Arg	substitution	55	Ala	Arg	0.806781	0.0237916	-0.878432	[-0.975;-0.750]	benign supporting
p.Ala55Asn	substitution	55	Ala	Asn	0.594942	0.00803308	-0.459043	[-0.486;-0.436]	benign supporting
p.Ala55Asp	substitution	55	Ala	Asp	0.883713	0.00342151	-1.02886	[-1.040;-1.018]	benign supporting
p.Ala55Cys	substitution	55	Ala	Cys	0.629691	0.00906349	-0.517596	[-0.549;-0.489]	benign supporting
p.Ala55Gln	substitution	55	Ala	Gln	0.81863	0.0171366	-0.907863	[-0.973;-0.832]	benign supporting
p.Ala55Glu	substitution	55	Ala	Glu	1.61076	0.00376406	-0.855418	[-0.861;-0.851]	benign supporting
p.Ala55Gly	substitution	55	Ala	Gly	0.685832	0.0033175	-0.608777	[-0.617;-0.598]	benign supporting
p.Ala55His	substitution	55	Ala	His	0.964965	0.00767605	-1.10462	[-1.115;-1.093]	benign supporting
p.Ala55Ile	substitution	55	Ala	Ile	0.670266	0.00506964	-0.583478	[-0.600;-0.568]	benign supporting
p.Ala55Leu	substitution	55	Ala	Leu	0.823217	0.00378593	-0.917195	[-0.930;-0.901]	benign supporting
p.Ala55Lys	substitution	55	Ala	Lys	0.584204	0.00657575	-0.443441	[-0.462;-0.426]	benign supporting
p.Ala55Met	substitution	55	Ala	Met	0.577958	0.00921879	-0.434786	[-0.460;-0.412]	benign supporting
p.Ala55Phe	substitution	55	Ala	Phe	1.21323	0.00680526	-1.13674	[-1.165;-1.108]	benign supporting
p.Ala55Pro	substitution	55	Ala	Pro	0.895913	0.0182207	-1.04949	[-1.081;-0.992]	benign supporting
p.Ala55Ser	substitution	55	Ala	Ser	0.966284	0.00948591	-1.10568	[-1.115;-1.092]	benign supporting
p.Ala55Ter	nonsense	55	Ala	Ter	0.0526312	0.0170991	1.20231	[1.158;1.248]	pathogenic moderate
p.Ala55Thr	substitution	55	Ala	Thr	0.682717	0.0464163	-0.604091	[-0.802;-0.457]	benign supporting
p.Ala55Trp	substitution	55	Ala	Trp	0.679633	0.00957498	-0.598823	[-0.625;-0.569]	benign supporting
p.Ala55Tyr	substitution	55	Ala	Tyr	0.892103	0.00557053	-1.04286	[-1.063;-1.025]	benign supporting
p.Ala55Val	substitution	55	Ala	Val	0.939065	0.0103606	-1.08563	[-1.100;-1.073]	benign supporting
p.Ala67=	synonymous	67	Ala	NA	1.19919	0.971985	-1.16639	[-3.422;1.872]	benign supporting
p.Ala67Arg	substitution	67	Ala	Arg	1.12626	0.12125	-1.1303	[-1.169;-0.940]	benign supporting
p.Ala67Asn	substitution	67	Ala	Asn	0.23002	0.089744	0.752549	[-0.135;1.205]	pathogenic moderate
p.Ala67Asp	substitution	67	Ala	Asp	1.85655	0.037222	0	[0.000;0.000]	indeterminate
p.Ala67Gln	substitution	67	Ala	Gln	0.665463	0.0676723	-0.575963	[-0.859;-0.377]	benign supporting
p.Ala67Glu	substitution	67	Ala	Glu	0	0.373965	1.27629	[-0.736;5.098]	pathogenic strong
p.Ala67Gly	substitution	67	Ala	Gly	0.759365	0.0466319	-0.751348	[-0.971;-0.578]	benign supporting
p.Ala67His	substitution	67	Ala	His	0.108571	0.389676	1.13167	[-1.006;5.070]	pathogenic moderate
p.Ala67Ile	substitution	67	Ala	Ile	1.27059	0.0127129	-1.04079	[-1.071;-1.012]	benign supporting
p.Ala67Leu	substitution	67	Ala	Leu	0.708316	0.195234	-0.63904	[-1.112;0.242]	benign supporting
p.Ala67Lys	substitution	67	Ala	Lys	1.57514	0.0285127	-0.840667	[-0.874;-0.837]	benign supporting
p.Ala67Met	substitution	67	Ala	Met	0	0.0581947	1.27629	[1.128;1.583]	pathogenic strong
p.Ala67Phe	substitution	67	Ala	Phe	0	0.160486	1.27629	[0.000;5.102]	pathogenic strong
p.Ala67Pro	substitution	67	Ala	Pro	0.100491	0.374361	1.14141	[-0.928;5.062]	pathogenic moderate
p.Ala67Ser	substitution	67	Ala	Ser	0	0.0906055	1.27629	[0.959;3.298]	pathogenic strong
p.Ala67Ter	nonsense	67	Ala	Ter	0	0.307419	1.27629	[-0.463;5.098]	pathogenic strong
p.Ala67Thr	substitution	67	Ala	Thr	1.13883	0.0219064	-1.14978	[-1.169;-1.098]	benign supporting
p.Ala67Trp	substitution	67	Ala	Trp	0	0.041653	1.27629	[1.164;1.450]	pathogenic strong
p.Ala67Val	substitution	67	Ala	Val	0.844784	0.0940333	-0.957454	[-1.110;-0.569]	benign supporting
p.Ala84=	synonymous	84	Ala	NA	0.816328	0.00707512	-0.901925	[-0.930;-0.868]	benign supporting
p.Ala84Arg	substitution	84	Ala	Arg	0.377034	0.0225199	-0.0626566	[-0.170;0.181]	indeterminate
p.Ala84Asn	substitution	84	Ala	Asn	0.557361	0.0152054	-0.408124	[-0.448;-0.372]	benign supporting
p.Ala84Asp	substitution	84	Ala	Asp	0.637248	0.00738008	-0.530413	[-0.556;-0.506]	benign supporting
p.Ala84Cys	substitution	84	Ala	Cys	0.595889	0.0176669	-0.460466	[-0.519;-0.413]	benign supporting
p.Ala84Gln	substitution	84	Ala	Gln	0.444735	0.0118673	-0.231658	[-0.277;-0.172]	indeterminate
p.Ala84Glu	substitution	84	Ala	Glu	0.504788	0.00667618	-0.339923	[-0.358;-0.320]	benign supporting
p.Ala84Gly	substitution	84	Ala	Gly	0.564975	0.0186323	-0.417672	[-0.470;-0.373]	benign supporting
p.Ala84His	substitution	84	Ala	His	0.680459	0.0348791	-0.600222	[-0.724;-0.486]	benign supporting
p.Ala84Ile	substitution	84	Ala	Ile	0.354355	0.0839126	0.0105062	[-0.357;0.903]	indeterminate
p.Ala84Leu	substitution	84	Ala	Leu	0.507454	0.0710561	-0.343506	[-0.550;-0.049]	benign supporting
p.Ala84Lys	substitution	84	Ala	Lys	0.67749	0.0158708	-0.595227	[-0.639;-0.547]	benign supporting
p.Ala84Met	substitution	84	Ala	Met	1.11401	0.0238447	-1.11488	[-1.168;-1.086]	benign supporting
p.Ala84Phe	substitution	84	Ala	Phe	0.904346	0.0275988	-1.06446	[-1.099;-0.968]	benign supporting
p.Ala84Pro	substitution	84	Ala	Pro	0.445228	0.0998764	-0.232761	[-0.533;0.672]	indeterminate
p.Ala84Ser	substitution	84	Ala	Ser	0.762652	0.0509854	-0.761261	[-0.997;-0.572]	benign supporting
p.Ala84Ter	nonsense	84	Ala	Ter	0.0546311	0.0772985	1.19964	[0.840;1.510]	pathogenic moderate
p.Ala84Thr	substitution	84	Ala	Thr	0.895194	0.0379766	-1.04823	[-1.106;-0.910]	benign supporting
p.Ala84Trp	substitution	84	Ala	Trp	0.409766	0.020843	-0.141935	[-0.246;-0.042]	indeterminate
p.Ala84Tyr	substitution	84	Ala	Tyr	0.679695	0.589578	-0.598928	[-1.167;4.633]	benign supporting
p.Ala84Val	substitution	84	Ala	Val	0.596878	0.0165839	-0.461961	[-0.517;-0.418]	benign supporting
p.Arg116=	synonymous	116	Arg	NA	1.0799	0.0204144	-1.08887	[-1.120;-1.084]	benign supporting
p.Arg116Ala	substitution	116	Arg	Ala	0.624317	0.00446217	-0.508788	[-0.524;-0.495]	benign supporting
p.Arg116Asn	substitution	116	Arg	Asn	0.124947	0.0082733	1.1117	[1.078;1.131]	pathogenic moderate
p.Arg116Asp	substitution	116	Arg	Asp	0.179608	0.00648024	0.947297	[0.894;0.999]	pathogenic moderate
p.Arg116Cys	substitution	116	Arg	Cys	0.523652	0.00419868	-0.365894	[-0.378;-0.355]	benign supporting
p.Arg116Gln	substitution	116	Arg	Gln	0.263521	0.0157528	0.610834	[0.446;0.745]	pathogenic supporting
p.Arg116Glu	substitution	116	Arg	Glu	0.315086	0.0102298	0.320871	[0.163;0.443]	pathogenic supporting
p.Arg116Gly	substitution	116	Arg	Gly	0.469721	0.0143659	-0.281499	[-0.330;-0.224]	indeterminate
p.Arg116His	substitution	116	Arg	His	0.146473	0.0104163	1.0607	[1.000;1.111]	pathogenic moderate
p.Arg116Ile	substitution	116	Arg	Ile	0	0.00560651	1.27629	[1.260;1.293]	pathogenic strong
p.Arg116Leu	substitution	116	Arg	Leu	0.107073	0.00482236	1.13349	[1.122;1.145]	pathogenic moderate
p.Arg116Lys	substitution	116	Arg	Lys	0.0591246	0.00500187	1.19367	[1.181;1.207]	pathogenic moderate
p.Arg116Met	substitution	116	Arg	Met	0.0321177	0.00855601	1.23005	[1.207;1.255]	pathogenic moderate
p.Arg116Pro	substitution	116	Arg	Pro	0.163385	0.0272534	1.00935	[0.798;1.130]	pathogenic moderate
p.Arg116Ser	substitution	116	Arg	Ser	0.611342	0.0196496	-0.487835	[-0.553;-0.428]	benign supporting
p.Arg116Ter	nonsense	116	Arg	Ter	0.103447	0.0409186	1.13787	[0.932;1.239]	pathogenic moderate
p.Arg116Thr	substitution	116	Arg	Thr	0.203343	0.00429054	0.85107	[0.819;0.884]	pathogenic moderate
p.Arg116Trp	substitution	116	Arg	Trp	0.184197	0.00475413	0.927879	[0.890;0.968]	pathogenic moderate
p.Arg116Tyr	substitution	116	Arg	Tyr	0.168662	0.00605657	0.99425	[0.943;1.029]	pathogenic moderate
p.Arg116Val	substitution	116	Arg	Val	0	0.00695802	1.27629	[1.256;1.298]	pathogenic strong
p.Arg149=	synonymous	149	Arg	NA	0.967175	0.0208923	-1.1064	[-1.115;-1.077]	benign supporting
p.Arg149Ala	substitution	149	Arg	Ala	0	0.0302718	1.27629	[1.195;1.388]	pathogenic strong
p.Arg149Asn	substitution	149	Arg	Asn	0	0.156931	1.27629	[0.061;5.107]	pathogenic strong
p.Arg149Asp	substitution	149	Arg	Asp	0.150062	0.0209939	1.04955	[0.899;1.130]	pathogenic moderate
p.Arg149Cys	substitution	149	Arg	Cys	0.0176378	0.0196935	1.25034	[1.197;1.310]	pathogenic moderate
p.Arg149Gln	substitution	149	Arg	Gln	0.00382401	0.0142299	1.27052	[1.231;1.315]	pathogenic moderate
p.Arg149Glu	substitution	149	Arg	Glu	0	0.302281	1.27629	[-0.453;5.090]	pathogenic strong
p.Arg149Gly	substitution	149	Arg	Gly	0	0.0356892	1.27629	[1.179;1.418]	pathogenic strong
p.Arg149His	substitution	149	Arg	His	0.433265	0.00972086	-0.202817	[-0.249;-0.153]	indeterminate
p.Arg149Ile	substitution	149	Arg	Ile	0.149154	0.179772	1.05236	[-0.328;4.889]	pathogenic moderate
p.Arg149Leu	substitution	149	Arg	Leu	0	0.0312267	1.27629	[1.194;1.396]	pathogenic strong
p.Arg149Lys	substitution	149	Arg	Lys	0.028958	0.0183452	1.23442	[1.187;1.287]	pathogenic moderate
p.Arg149Met	substitution	149	Arg	Met	0	0.139505	1.27629	[0.489;5.097]	pathogenic strong
p.Arg149Phe	substitution	149	Arg	Phe	0.501092	0.136011	-0.334999	[-0.798;0.737]	benign supporting
p.Arg149Pro	substitution	149	Arg	Pro	0	0.0284029	1.27629	[1.199;1.381]	pathogenic strong
p.Arg149Ser	substitution	149	Arg	Ser	0	0.0140044	1.27629	[1.237;1.322]	pathogenic strong
p.Arg149Ter	nonsense	149	Arg	Ter	0	0.104369	1.27629	[0.854;5.064]	pathogenic strong
p.Arg149Thr	substitution	149	Arg	Thr	0	0.0307444	1.27629	[1.193;1.392]	pathogenic strong
p.Arg149Trp	substitution	149	Arg	Trp	0.0472199	0.0129461	1.20955	[1.176;1.244]	pathogenic moderate
p.Arg149Tyr	substitution	149	Arg	Tyr	0.565292	0.235765	-0.418076	[-1.102;1.138]	benign supporting
p.Arg149Val	substitution	149	Arg	Val	0	0.135601	1.27629	[0.553;5.100]	pathogenic strong
p.Arg150=	synonymous	150	Arg	NA	0.849105	0.0118939	-0.966331	[-1.011;-0.922]	benign supporting
p.Arg150Asn	substitution	150	Arg	Asn	0	0.542426	1.27629	[-1.086;5.070]	pathogenic strong
p.Arg150Cys	substitution	150	Arg	Cys	0.43716	0.0111669	-0.212764	[-0.261;-0.158]	indeterminate
p.Arg150Gln	substitution	150	Arg	Gln	0	0.105287	1.27629	[0.834;5.045]	pathogenic strong
p.Arg150Glu	substitution	150	Arg	Glu	0	0.0162611	1.27629	[1.230;1.331]	pathogenic strong
p.Arg150Gly	substitution	150	Arg	Gly	0.162598	0.0672258	1.01165	[0.449;1.232]	pathogenic moderate
p.Arg150His	substitution	150	Arg	His	0.266393	0.0284557	0.597302	[0.272;0.823]	pathogenic supporting
p.Arg150Ile	substitution	150	Arg	Ile	0	0.0446099	1.27629	[1.156;1.471]	pathogenic strong
p.Arg150Leu	substitution	150	Arg	Leu	0	0.0282355	1.27629	[1.200;1.377]	pathogenic strong
p.Arg150Lys	substitution	150	Arg	Lys	0.000115014	0.0236387	1.27611	[1.212;1.360]	pathogenic strong
p.Arg150Met	substitution	150	Arg	Met	0.374341	0.0138484	-0.0554573	[-0.118;0.046]	indeterminate
p.Arg150Phe	substitution	150	Arg	Phe	0	0.0337631	1.27629	[1.188;1.404]	pathogenic strong
p.Arg150Pro	substitution	150	Arg	Pro	0.0728804	0.137328	1.17546	[0.046;4.871]	pathogenic moderate
p.Arg150Ser	substitution	150	Arg	Ser	0.0902499	0.0430545	1.15358	[0.965;1.269]	pathogenic moderate
p.Arg150Ter	nonsense	150	Arg	Ter	0.0316366	0.184986	1.23072	[-0.080;5.095]	pathogenic moderate
p.Arg150Thr	substitution	150	Arg	Thr	0	0.201351	1.27629	[-0.126;5.106]	pathogenic strong
p.Arg150Trp	substitution	150	Arg	Trp	0.0932283	0.0166687	1.15006	[1.111;1.192]	pathogenic moderate
p.Arg150Tyr	substitution	150	Arg	Tyr	0	0.0139051	1.27629	[1.236;1.321]	pathogenic strong
p.Arg150Val	substitution	150	Arg	Val	0.398387	0.28971	-0.11323	[-1.087;1.903]	indeterminate
p.Arg156=	synonymous	156	Arg	NA	1.00884	0.0162924	-1.09858	[-1.114;-1.087]	benign supporting
p.Arg156Ala	substitution	156	Arg	Ala	1.08696	0.00671392	-1.09151	[-1.101;-1.087]	benign supporting
p.Arg156Asn	substitution	156	Arg	Asn	0.932746	0.0174937	-1.08146	[-1.106;-1.055]	benign supporting
p.Arg156Asp	substitution	156	Arg	Asp	0.556343	0.025028	-0.406872	[-0.475;-0.342]	benign supporting
p.Arg156Cys	substitution	156	Arg	Cys	0.723756	0.00566401	-0.665502	[-0.687;-0.646]	benign supporting
p.Arg156Gln	substitution	156	Arg	Gln	0.917763	0.0182131	-1.07216	[-1.096;-1.026]	benign supporting
p.Arg156Glu	substitution	156	Arg	Glu	0.86114	0.00757443	-0.993942	[-1.016;-0.960]	benign supporting
p.Arg156Gly	substitution	156	Arg	Gly	0.614474	0.00765961	-0.493249	[-0.517;-0.466]	benign supporting
p.Arg156His	substitution	156	Arg	His	1.06715	0.00642972	-1.08541	[-1.089;-1.084]	benign supporting
p.Arg156Ile	substitution	156	Arg	Ile	1.13097	0.0106315	-1.13712	[-1.169;-1.110]	benign supporting
p.Arg156Leu	substitution	156	Arg	Leu	0.762549	0.0172914	-0.760945	[-0.854;-0.675]	benign supporting
p.Arg156Lys	substitution	156	Arg	Lys	0.968267	0.0533696	-1.10729	[-1.115;-0.997]	benign supporting
p.Arg156Met	substitution	156	Arg	Met	1.1224	0.00785658	-1.1251	[-1.149;-1.107]	benign supporting
p.Arg156Phe	substitution	156	Arg	Phe	0.256528	0.00772115	0.643714	[0.573;0.711]	pathogenic moderate
p.Arg156Pro	substitution	156	Arg	Pro	0.996321	0.0298347	-1.10494	[-1.115;-1.084]	benign supporting
p.Arg156Ser	substitution	156	Arg	Ser	1.04797	0.0186177	-1.08501	[-1.098;-1.084]	benign supporting
p.Arg156Ter	nonsense	156	Arg	Ter	0.0260056	0.037173	1.23853	[1.143;1.361]	pathogenic moderate
p.Arg156Thr	substitution	156	Arg	Thr	0.976969	0.0241279	-1.11466	[-1.115;-1.079]	benign supporting
p.Arg156Trp	substitution	156	Arg	Trp	0.900947	0.00490679	-1.05852	[-1.068;-1.041]	benign supporting
p.Arg156Tyr	substitution	156	Arg	Tyr	0.371808	0.0131727	-0.0486396	[-0.113;0.063]	indeterminate
p.Arg156Val	substitution	156	Arg	Val	0.961073	0.0068476	-1.10155	[-1.113;-1.092]	benign supporting
p.Arg164=	synonymous	164	Arg	NA	1.11848	0.00993276	-1.12015	[-1.148;-1.100]	benign supporting
p.Arg164Ala	substitution	164	Arg	Ala	0.901608	0.0166514	-1.05973	[-1.082;-1.006]	benign supporting
p.Arg164Asn	substitution	164	Arg	Asn	0.880901	0.00436905	-1.02434	[-1.038;-1.011]	benign supporting
p.Arg164Asp	substitution	164	Arg	Asp	0.967588	0.00446916	-1.10674	[-1.114;-1.100]	benign supporting
p.Arg164Cys	substitution	164	Arg	Cys	0.821224	0.00412573	-0.91377	[-0.928;-0.894]	benign supporting
p.Arg164Gln	substitution	164	Arg	Gln	0.696798	0.00519447	-0.62296	[-0.637;-0.610]	benign supporting
p.Arg164Glu	substitution	164	Arg	Glu	1.12875	0.00420045	-1.13383	[-1.146;-1.123]	benign supporting
p.Arg164Gly	substitution	164	Arg	Gly	0.831589	0.0036464	-0.93209	[-0.945;-0.919]	benign supporting
p.Arg164His	substitution	164	Arg	His	1.07759	0.00647448	-1.08812	[-1.093;-1.085]	benign supporting
p.Arg164Ile	substitution	164	Arg	Ile	0.746732	0.00631121	-0.715312	[-0.750;-0.686]	benign supporting
p.Arg164Leu	substitution	164	Arg	Leu	0.838851	0.00479912	-0.945741	[-0.964;-0.928]	benign supporting
p.Arg164Lys	substitution	164	Arg	Lys	0.985254	0.00531863	-1.11141	[-1.116;-1.105]	benign supporting
p.Arg164Met	substitution	164	Arg	Met	0.920668	0.0106971	-1.0739	[-1.087;-1.056]	benign supporting
p.Arg164Phe	substitution	164	Arg	Phe	0.701541	0.00429368	-0.629425	[-0.642;-0.618]	benign supporting
p.Arg164Pro	substitution	164	Arg	Pro	0.530636	0.0252576	-0.375935	[-0.438;-0.303]	benign supporting
p.Arg164Ser	substitution	164	Arg	Ser	0.888906	0.00613657	-1.03744	[-1.059;-1.018]	benign supporting
p.Arg164Ter	nonsense	164	Arg	Ter	0	0.0152801	1.27629	[1.234;1.325]	pathogenic strong
p.Arg164Thr	substitution	164	Arg	Thr	0.953954	0.00518492	-1.09614	[-1.104;-1.089]	benign supporting
p.Arg164Trp	substitution	164	Arg	Trp	0.901175	0.00544794	-1.05894	[-1.069;-1.040]	benign supporting
p.Arg164Tyr	substitution	164	Arg	Tyr	0.541786	0.00633386	-0.389557	[-0.405;-0.374]	benign supporting
p.Arg164Val	substitution	164	Arg	Val	0.810939	0.00702028	-0.888449	[-0.920;-0.857]	benign supporting
p.Arg167=	synonymous	167	Arg	NA	1.06353	0.0243084	-1.08471	[-1.111;-1.084]	benign supporting
p.Arg167Ala	substitution	167	Arg	Ala	0.799891	0.00543545	-0.862496	[-0.887;-0.839]	benign supporting
p.Arg167Asn	substitution	167	Arg	Asn	0.625024	0.00810824	-0.509933	[-0.537;-0.484]	benign supporting
p.Arg167Asp	substitution	167	Arg	Asp	0.286021	0.00800887	0.494628	[0.402;0.581]	pathogenic supporting
p.Arg167Cys	substitution	167	Arg	Cys	0.223378	0.00629355	0.776716	[0.733;0.823]	pathogenic moderate
p.Arg167Gln	substitution	167	Arg	Gln	0.732565	0.0161744	-0.682618	[-0.767;-0.628]	benign supporting
p.Arg167Glu	substitution	167	Arg	Glu	0	0.00871326	1.27629	[1.251;1.303]	pathogenic strong
p.Arg167Gly	substitution	167	Arg	Gly	0.771493	0.0447723	-0.78921	[-0.993;-0.603]	benign supporting
p.Arg167His	substitution	167	Arg	His	0.543089	0.00830449	-0.391065	[-0.410;-0.370]	benign supporting
p.Arg167Ile	substitution	167	Arg	Ile	0.682781	0.00735537	-0.604201	[-0.624;-0.580]	benign supporting
p.Arg167Leu	substitution	167	Arg	Leu	0.701625	0.00707615	-0.629542	[-0.650;-0.611]	benign supporting
p.Arg167Lys	substitution	167	Arg	Lys	0.447932	0.013353	-0.238803	[-0.291;-0.173]	indeterminate
p.Arg167Met	substitution	167	Arg	Met	0.531852	0.00571323	-0.377711	[-0.391;-0.362]	benign supporting
p.Arg167Phe	substitution	167	Arg	Phe	0.324896	0.00820194	0.250762	[0.113;0.360]	indeterminate
p.Arg167Pro	substitution	167	Arg	Pro	0.135893	0.00600243	1.09456	[1.057;1.113]	pathogenic moderate
p.Arg167Ser	substitution	167	Arg	Ser	0.662428	0.0111492	-0.57133	[-0.607;-0.536]	benign supporting
p.Arg167Ter	nonsense	167	Arg	Ter	0.121633	0.00757378	1.11559	[1.093;1.133]	pathogenic moderate
p.Arg167Thr	substitution	167	Arg	Thr	0.918664	0.00639154	-1.0727	[-1.080;-1.065]	benign supporting
p.Arg167Trp	substitution	167	Arg	Trp	0.522314	0.0881716	-0.363999	[-0.622;0.034]	benign supporting
p.Arg167Tyr	substitution	167	Arg	Tyr	0.700189	0.00346053	-0.627561	[-0.637;-0.619]	benign supporting
p.Arg167Val	substitution	167	Arg	Val	0.69343	0.00774794	-0.618495	[-0.639;-0.596]	benign supporting
p.Arg173=	synonymous	173	Arg	NA	0.982527	0.108783	-1.11313	[-1.166;-0.782]	benign supporting
p.Arg173Ala	substitution	173	Arg	Ala	0	0.0128805	1.27629	[1.239;1.318]	pathogenic strong
p.Arg173Asn	substitution	173	Arg	Asn	0.0480631	0.00949103	1.20841	[1.184;1.233]	pathogenic moderate
p.Arg173Asp	substitution	173	Arg	Asp	0	0.0462711	1.27629	[1.154;1.477]	pathogenic strong
p.Arg173Cys	substitution	173	Arg	Cys	0	0.0113011	1.27629	[1.244;1.312]	pathogenic strong
p.Arg173Gln	substitution	173	Arg	Gln	0	0.30005	1.27629	[-0.458;5.096]	pathogenic strong
p.Arg173Gly	substitution	173	Arg	Gly	0	0.00814734	1.27629	[1.253;1.302]	pathogenic strong
p.Arg173His	substitution	173	Arg	His	0.0632639	0.0116555	1.18818	[1.158;1.219]	pathogenic moderate
p.Arg173Ile	substitution	173	Arg	Ile	0	0.0235203	1.27629	[1.211;1.357]	pathogenic strong
p.Arg173Leu	substitution	173	Arg	Leu	0.0459779	0.0243691	1.21121	[1.149;1.278]	pathogenic moderate
p.Arg173Lys	substitution	173	Arg	Lys	0.152105	0.0131818	1.04327	[0.953;1.111]	pathogenic moderate
p.Arg173Met	substitution	173	Arg	Met	0	0.00980124	1.27629	[1.249;1.307]	pathogenic strong
p.Arg173Phe	substitution	173	Arg	Phe	0	0.0116035	1.27629	[1.243;1.314]	pathogenic strong
p.Arg173Pro	substitution	173	Arg	Pro	0	0.0217436	1.27629	[1.216;1.352]	pathogenic strong
p.Arg173Ser	substitution	173	Arg	Ser	0	0.0197661	1.27629	[1.220;1.343]	pathogenic strong
p.Arg173Ter	nonsense	173	Arg	Ter	0	0.0392079	1.27629	[1.172;1.434]	pathogenic strong
p.Arg173Thr	substitution	173	Arg	Thr	0	0.0300124	1.27629	[1.193;1.384]	pathogenic strong
p.Arg173Trp	substitution	173	Arg	Trp	0	0.100268	1.27629	[0.899;5.019]	pathogenic strong
p.Arg173Tyr	substitution	173	Arg	Tyr	0	0.0286455	1.27629	[1.200;1.379]	pathogenic strong
p.Arg173Val	substitution	173	Arg	Val	0	0.0110164	1.27629	[1.245;1.312]	pathogenic strong
p.Arg175=	synonymous	175	Arg	NA	0.883204	0.0108235	-1.02804	[-1.065;-0.996]	benign supporting
p.Arg175Ala	substitution	175	Arg	Ala	0.882401	0.0208938	-1.02674	[-1.075;-0.952]	benign supporting
p.Arg175Asn	substitution	175	Arg	Asn	0.871636	0.0140138	-1.00998	[-1.055;-0.956]	benign supporting
p.Arg175Asp	substitution	175	Arg	Asp	0.509219	0.0449842	-0.345891	[-0.464;-0.169]	benign supporting
p.Arg175Cys	substitution	175	Arg	Cys	0.908555	0.0119836	-1.06682	[-1.081;-1.033]	benign supporting
p.Arg175Gln	substitution	175	Arg	Gln	1.04838	0.0150809	-1.08492	[-1.094;-1.084]	benign supporting
p.Arg175Glu	substitution	175	Arg	Glu	0.378319	0.00794561	-0.0660764	[-0.103;-0.019]	indeterminate
p.Arg175Gly	substitution	175	Arg	Gly	0.793196	0.0292184	-0.847731	[-0.967;-0.687]	benign supporting
p.Arg175His	substitution	175	Arg	His	0.341686	0.0212043	0.104554	[-0.080;0.418]	indeterminate
p.Arg175Leu	substitution	175	Arg	Leu	0.756449	0.0103067	-0.742751	[-0.805;-0.690]	benign supporting
p.Arg175Lys	substitution	175	Arg	Lys	1.01192	0.00900415	-1.09717	[-1.106;-1.090]	benign supporting
p.Arg175Met	substitution	175	Arg	Met	1.03155	0.00575388	-1.08955	[-1.094;-1.086]	benign supporting
p.Arg175Phe	substitution	175	Arg	Phe	0.0772594	0.0129185	1.16967	[1.139;1.203]	pathogenic moderate
p.Arg175Pro	substitution	175	Arg	Pro	0.159594	0.106025	1.02061	[-0.034;1.362]	pathogenic moderate
p.Arg175Ser	substitution	175	Arg	Ser	0.875293	0.0701997	-1.01555	[-1.111;-0.698]	benign supporting
p.Arg175Ter	nonsense	175	Arg	Ter	0.0917276	0.00840637	1.15183	[1.133;1.173]	pathogenic moderate
p.Arg175Thr	substitution	175	Arg	Thr	0.687818	0.0450225	-0.611271	[-0.804;-0.465]	benign supporting
p.Arg175Trp	substitution	175	Arg	Trp	0.897433	0.0250668	-1.05218	[-1.091;-0.964]	benign supporting
p.Arg175Tyr	substitution	175	Arg	Tyr	0.429118	0.0299885	-0.192204	[-0.316;-0.048]	indeterminate
p.Arg175Val	substitution	175	Arg	Val	1.01845	0.0321168	-1.09437	[-1.114;-1.084]	benign supporting
p.Arg195=	synonymous	195	Arg	NA	1.06464	0.031523	-1.08492	[-1.128;-1.084]	benign supporting
p.Arg195Ala	substitution	195	Arg	Ala	0.10019	0.0177612	1.14177	[1.094;1.184]	pathogenic moderate
p.Arg195Asn	substitution	195	Arg	Asn	0	0.0160221	1.27629	[1.231;1.328]	pathogenic strong
p.Arg195Asp	substitution	195	Arg	Asp	0	0.245663	1.27629	[-0.305;5.102]	pathogenic strong
p.Arg195Cys	substitution	195	Arg	Cys	0.247596	0.0926164	0.68588	[-0.205;1.184]	pathogenic moderate
p.Arg195Gln	substitution	195	Arg	Gln	0.151637	0.00724801	1.04471	[1.002;1.090]	pathogenic moderate
p.Arg195Glu	substitution	195	Arg	Glu	0.111762	0.0175325	1.12779	[1.063;1.170]	pathogenic moderate
p.Arg195Gly	substitution	195	Arg	Gly	0.122322	0.043458	1.11479	[0.840;1.224]	pathogenic moderate
p.Arg195His	substitution	195	Arg	His	0.783288	0.058493	-0.827025	[-1.053;-0.579]	benign supporting
p.Arg195Ile	substitution	195	Arg	Ile	1.27963	0.149446	-1.03013	[-1.168;-0.839]	benign supporting
p.Arg195Leu	substitution	195	Arg	Leu	0.868207	0.0428683	-1.00486	[-1.096;-0.827]	benign supporting
p.Arg195Lys	substitution	195	Arg	Lys	0.00545021	0.0294382	1.26809	[1.188;1.374]	pathogenic moderate
p.Arg195Met	substitution	195	Arg	Met	0	0.036437	1.27629	[1.177;1.423]	pathogenic strong
p.Arg195Phe	substitution	195	Arg	Phe	0.196921	0.0594644	0.876213	[0.328;1.165]	pathogenic moderate
p.Arg195Pro	substitution	195	Arg	Pro	0.116819	0.021956	1.12158	[1.021;1.175]	pathogenic moderate
p.Arg195Ser	substitution	195	Arg	Ser	0	0.105318	1.27629	[0.847;5.046]	pathogenic strong
p.Arg195Ter	nonsense	195	Arg	Ter	0	0.0133524	1.27629	[1.238;1.320]	pathogenic strong
p.Arg195Thr	substitution	195	Arg	Thr	0	0.0187606	1.27629	[1.223;1.338]	pathogenic strong
p.Arg195Trp	substitution	195	Arg	Trp	0.327594	0.00889524	0.228408	[0.072;0.351]	indeterminate
p.Arg195Tyr	substitution	195	Arg	Tyr	0.804864	0.0127392	-0.873919	[-0.930;-0.818]	benign supporting
p.Arg195Val	substitution	195	Arg	Val	0.15068	0.177154	1.04765	[-0.334;4.598]	pathogenic moderate
p.Arg19=	synonymous	19	Arg	NA	0.686527	0.000303951	-0.609646	[-0.610;-0.609]	benign supporting
p.Arg19Cys	substitution	19	Arg	Cys	0.221724	0.362619	0.782752	[-1.082;5.044]	pathogenic moderate
p.Arg19Gly	substitution	19	Arg	Gly	1.02367	0.0657089	-1.09232	[-1.164;-1.047]	benign supporting
p.Arg19Ile	substitution	19	Arg	Ile	0.948762	0.00498603	-1.09236	[-1.100;-1.086]	benign supporting
p.Arg19Lys	substitution	19	Arg	Lys	1.01518	0.00763002	-1.09574	[-1.103;-1.090]	benign supporting
p.Arg19Ser	substitution	19	Arg	Ser	0.6312	0.000157406	-0.520112	[-0.521;-0.520]	benign supporting
p.Arg19Thr	substitution	19	Arg	Thr	0.810204	0.0558185	-0.886657	[-1.074;-0.630]	benign supporting
p.Arg201=	synonymous	201	Arg	NA	1.08666	0.0140216	-1.09138	[-1.115;-1.084]	benign supporting
p.Arg201Ala	substitution	201	Arg	Ala	0	0.00637374	1.27629	[1.258;1.296]	pathogenic strong
p.Arg201Asn	substitution	201	Arg	Asn	0.520397	0.00993004	-0.3613	[-0.387;-0.334]	benign supporting
p.Arg201Asp	substitution	201	Arg	Asp	0.952245	0.00538728	-1.09488	[-1.103;-1.087]	benign supporting
p.Arg201Cys	substitution	201	Arg	Cys	0.540135	0.00485309	-0.387656	[-0.399;-0.376]	benign supporting
p.Arg201Gln	substitution	201	Arg	Gln	0.724235	0.0146989	-0.666406	[-0.731;-0.622]	benign supporting
p.Arg201Glu	substitution	201	Arg	Glu	0	0.0230263	1.27629	[1.213;1.357]	pathogenic strong
p.Arg201Gly	substitution	201	Arg	Gly	0.672717	0.0311459	-0.587402	[-0.688;-0.489]	benign supporting
p.Arg201His	substitution	201	Arg	His	0	0.0265076	1.27629	[1.203;1.371]	pathogenic strong
p.Arg201Ile	substitution	201	Arg	Ile	1.75506	0.011875	-3.22483	[-3.519;0.000]	benign strong
p.Arg201Leu	substitution	201	Arg	Leu	1.09187	0.00660276	-1.09397	[-1.105;-1.089]	benign supporting
p.Arg201Lys	substitution	201	Arg	Lys	0.755043	0.00431844	-0.738668	[-0.764;-0.715]	benign supporting
p.Arg201Met	substitution	201	Arg	Met	0	0.135547	1.27629	[0.584;5.097]	pathogenic strong
p.Arg201Phe	substitution	201	Arg	Phe	0.230859	0.00742713	0.749498	[0.696;0.802]	pathogenic moderate
p.Arg201Pro	substitution	201	Arg	Pro	0.20502	0.044368	0.844582	[0.465;1.116]	pathogenic moderate
p.Arg201Ser	substitution	201	Arg	Ser	0	0.109598	1.27629	[0.804;5.064]	pathogenic strong
p.Arg201Ter	nonsense	201	Arg	Ter	0.0431323	0.0412369	1.21505	[1.112;1.344]	pathogenic moderate
p.Arg201Thr	substitution	201	Arg	Thr	0.472898	0.022969	-0.287629	[-0.358;-0.189]	indeterminate
p.Arg201Trp	substitution	201	Arg	Trp	0.719116	0.00418742	-0.656882	[-0.672;-0.643]	benign supporting
p.Arg201Tyr	substitution	201	Arg	Tyr	1.3446	0.00345888	-0.964692	[-0.969;-0.960]	benign supporting
p.Arg201Val	substitution	201	Arg	Val	0.797783	0.0180034	-0.857775	[-0.935;-0.762]	benign supporting
p.Arg225=	synonymous	225	Arg	NA	0.935319	0.019642	-1.08314	[-1.111;-1.051]	benign supporting
p.Arg225Ala	substitution	225	Arg	Ala	0.0277602	0.048082	1.23608	[1.113;1.406]	pathogenic moderate
p.Arg225Asn	substitution	225	Arg	Asn	0.0961601	0.00392017	1.14658	[1.137;1.156]	pathogenic moderate
p.Arg225Asp	substitution	225	Arg	Asp	0.495562	0.00176819	-0.326547	[-0.332;-0.321]	benign supporting
p.Arg225Cys	substitution	225	Arg	Cys	0.859089	0.00136004	-0.988756	[-0.995;-0.982]	benign supporting
p.Arg225Gln	substitution	225	Arg	Gln	0	0.137108	1.27629	[0.447;5.096]	pathogenic strong
p.Arg225Glu	substitution	225	Arg	Glu	0.607349	0.00710367	-0.480207	[-0.503;-0.457]	benign supporting
p.Arg225Gly	substitution	225	Arg	Gly	0	0.0930442	1.27629	[0.951;4.946]	pathogenic strong
p.Arg225Ile	substitution	225	Arg	Ile	0.24484	0.158704	0.698537	[-0.412;1.415]	pathogenic moderate
p.Arg225Leu	substitution	225	Arg	Leu	0.757626	0.0093785	-0.7462	[-0.805;-0.696]	benign supporting
p.Arg225Lys	substitution	225	Arg	Lys	0.133052	0.0379982	1.10201	[0.835;1.197]	pathogenic moderate
p.Arg225Met	substitution	225	Arg	Met	0.985298	0.00149772	-1.11138	[-1.113;-1.110]	benign supporting
p.Arg225Phe	substitution	225	Arg	Phe	0.310779	0.00311097	0.348053	[0.309;0.386]	pathogenic supporting
p.Arg225Pro	substitution	225	Arg	Pro	1.06323	0.0303064	-1.08466	[-1.124;-1.084]	benign supporting
p.Arg225Ser	substitution	225	Arg	Ser	0.632664	0.0321532	-0.522575	[-0.622;-0.422]	benign supporting
p.Arg225Ter	nonsense	225	Arg	Ter	0	0.103707	1.27629	[0.853;5.064]	pathogenic strong
p.Arg225Thr	substitution	225	Arg	Thr	0.540821	0.0149615	-0.388445	[-0.425;-0.349]	benign supporting
p.Arg225Tyr	substitution	225	Arg	Tyr	0.712193	0.00199823	-0.644757	[-0.652;-0.639]	benign supporting
p.Arg225Val	substitution	225	Arg	Val	0.577004	0.0169307	-0.43349	[-0.485;-0.392]	benign supporting
p.Arg22=	synonymous	22	Arg	NA	1.20026	0.0123713	-1.16411	[-1.169;-1.113]	benign supporting
p.Arg22Ala	substitution	22	Arg	Ala	0.835911	0.00931205	-0.940127	[-0.977;-0.905]	benign supporting
p.Arg22Asn	substitution	22	Arg	Asn	0.830264	0.00795855	-0.929676	[-0.960;-0.897]	benign supporting
p.Arg22Asp	substitution	22	Arg	Asp	0.29721	0.00200409	0.429879	[0.407;0.453]	pathogenic supporting
p.Arg22Cys	substitution	22	Arg	Cys	0.933417	0.0087314	-1.08189	[-1.093;-1.071]	benign supporting
p.Arg22Gln	substitution	22	Arg	Gln	0.838815	0.00122253	-0.945673	[-0.950;-0.941]	benign supporting
p.Arg22Glu	substitution	22	Arg	Glu	0.78577	0.00227727	-0.832093	[-0.841;-0.823]	benign supporting
p.Arg22Gly	substitution	22	Arg	Gly	0.631026	0.0031687	-0.519822	[-0.530;-0.509]	benign supporting
p.Arg22His	substitution	22	Arg	His	1.71296	0.0213492	-3.66218	[-3.821;-1.439]	benign strong
p.Arg22Ile	substitution	22	Arg	Ile	1.15879	0.00273028	-1.16637	[-1.168;-1.164]	benign supporting
p.Arg22Leu	substitution	22	Arg	Leu	1.1613	0.00144294	-1.16546	[-1.166;-1.164]	benign supporting
p.Arg22Lys	substitution	22	Arg	Lys	1.00577	0.00203091	-1.10005	[-1.102;-1.098]	benign supporting
p.Arg22Met	substitution	22	Arg	Met	0.239189	0.00281194	0.719194	[0.699;0.739]	pathogenic moderate
p.Arg22Phe	substitution	22	Arg	Phe	0.783319	0.00184545	-0.827087	[-0.835;-0.817]	benign supporting
p.Arg22Pro	substitution	22	Arg	Pro	0.379403	0.00193545	-0.0689511	[-0.078;-0.059]	indeterminate
p.Arg22Ser	substitution	22	Arg	Ser	0.914304	0.00199344	-1.07012	[-1.072;-1.068]	benign supporting
p.Arg22Ter	nonsense	22	Arg	Ter	0	0.0232798	1.27629	[1.212;1.358]	pathogenic strong
p.Arg22Thr	substitution	22	Arg	Thr	0.871612	0.013156	-1.00994	[-1.053;-0.960]	benign supporting
p.Arg22Trp	substitution	22	Arg	Trp	1.20976	0.000901726	-1.14404	[-1.148;-1.140]	benign supporting
p.Arg22Tyr	substitution	22	Arg	Tyr	0.711322	0.00546344	-0.643457	[-0.662;-0.629]	benign supporting
p.Arg22Val	substitution	22	Arg	Val	1.12282	0.00670886	-1.12565	[-1.145;-1.110]	benign supporting
p.Arg246=	synonymous	246	Arg	NA	1.05436	0.00642001	-1.08372	[-1.087;-1.084]	benign supporting
p.Arg246Ala	substitution	246	Arg	Ala	1.189	0.0543547	-1.16693	[-1.169;-1.012]	benign supporting
p.Arg246Asn	substitution	246	Arg	Asn	0.605575	0.0180638	-0.476868	[-0.537;-0.424]	benign supporting
p.Arg246Asp	substitution	246	Arg	Asp	0	0.0173204	1.27629	[1.227;1.334]	pathogenic strong
p.Arg246Cys	substitution	246	Arg	Cys	0.280762	0.0322956	0.524666	[0.077;0.796]	pathogenic supporting
p.Arg246Gln	substitution	246	Arg	Gln	1.15194	0.00148231	-1.16903	[-1.170;-1.168]	benign supporting
p.Arg246Glu	substitution	246	Arg	Glu	0	0.104028	1.27629	[0.861;5.027]	pathogenic strong
p.Arg246Gly	substitution	246	Arg	Gly	0.804121	0.152272	-0.872186	[-1.114;-0.340]	benign supporting
p.Arg246His	substitution	246	Arg	His	0.316409	0.0115271	0.312368	[0.134;0.452]	indeterminate
p.Arg246Ile	substitution	246	Arg	Ile	0.428289	0.0286694	-0.190079	[-0.308;-0.050]	indeterminate
p.Arg246Leu	substitution	246	Arg	Leu	0.799069	0.029595	-0.860647	[-0.983;-0.700]	benign supporting
p.Arg246Lys	substitution	246	Arg	Lys	0.404674	0.0089523	-0.128382	[-0.173;-0.088]	indeterminate
p.Arg246Met	substitution	246	Arg	Met	0.718115	0.0013902	-0.655056	[-0.660;-0.650]	benign supporting
p.Arg246Phe	substitution	246	Arg	Phe	0.24047	0.0675465	0.714523	[-0.053;1.135]	pathogenic moderate
p.Arg246Pro	substitution	246	Arg	Pro	0.282777	0.0488912	0.513171	[-0.065;0.916]	pathogenic supporting
p.Arg246Ser	substitution	246	Arg	Ser	0.997806	0.0473867	-1.10413	[-1.115;-1.065]	benign supporting
p.Arg246Ter	nonsense	246	Arg	Ter	0	0.0384545	1.27629	[1.171;1.425]	pathogenic strong
p.Arg246Thr	substitution	246	Arg	Thr	0.647126	0.00362711	-0.54802	[-0.559;-0.535]	benign supporting
p.Arg246Trp	substitution	246	Arg	Trp	0.387205	0.00442859	-0.0876488	[-0.107;-0.067]	indeterminate
p.Arg246Tyr	substitution	246	Arg	Tyr	0.387982	0.0126007	-0.0894467	[-0.150;-0.022]	indeterminate
p.Arg246Val	substitution	246	Arg	Val	1.01628	0.123645	-1.09527	[-1.167;-0.787]	benign supporting
p.Arg251=	synonymous	251	Arg	NA	0.901794	0.0390593	-1.06008	[-1.110;-0.922]	benign supporting
p.Arg251Ala	substitution	251	Arg	Ala	0	0.217129	1.27629	[-0.166;5.101]	pathogenic strong
p.Arg251Asn	substitution	251	Arg	Asn	0.332277	0.364878	0.188745	[-1.095;4.948]	indeterminate
p.Arg251Asp	substitution	251	Arg	Asp	0	0.0126838	1.27629	[1.240;1.318]	pathogenic strong
p.Arg251Cys	substitution	251	Arg	Cys	0.175722	0.237613	0.964136	[-0.519;5.026]	pathogenic moderate
p.Arg251Gln	substitution	251	Arg	Gln	0	0.119141	1.27629	[0.721;5.084]	pathogenic strong
p.Arg251Glu	substitution	251	Arg	Glu	0.0716587	0.0196618	1.17708	[1.130;1.229]	pathogenic moderate
p.Arg251Gly	substitution	251	Arg	Gly	0	0.0291576	1.27629	[1.196;1.384]	pathogenic strong
p.Arg251His	substitution	251	Arg	His	0	0.044184	1.27629	[1.160;1.463]	pathogenic strong
p.Arg251Ile	substitution	251	Arg	Ile	0.052864	0.0217143	1.20199	[1.148;1.261]	pathogenic moderate
p.Arg251Leu	substitution	251	Arg	Leu	0	0.00791227	1.27629	[1.254;1.301]	pathogenic strong
p.Arg251Lys	substitution	251	Arg	Lys	0.952735	0.0019448	-1.09524	[-1.098;-1.092]	benign supporting
p.Arg251Met	substitution	251	Arg	Met	0.834718	0.00595002	-0.937884	[-0.961;-0.917]	benign supporting
p.Arg251Phe	substitution	251	Arg	Phe	0.0318854	0.149798	1.23037	[0.125;5.076]	pathogenic moderate
p.Arg251Pro	substitution	251	Arg	Pro	0.363065	0.0283677	-0.0209499	[-0.166;0.363]	indeterminate
p.Arg251Ser	substitution	251	Arg	Ser	0.418255	0.0895819	-0.164186	[-0.452;0.692]	indeterminate
p.Arg251Ter	nonsense	251	Arg	Ter	0	0.0113198	1.27629	[1.244;1.312]	pathogenic strong
p.Arg251Thr	substitution	251	Arg	Thr	0.422837	0.0816077	-0.176051	[-0.439;0.609]	indeterminate
p.Arg251Trp	substitution	251	Arg	Trp	0.827128	0.00473649	-0.924047	[-0.941;-0.906]	benign supporting
p.Arg251Tyr	substitution	251	Arg	Tyr	0	0.00674645	1.27629	[1.257;1.297]	pathogenic strong
p.Arg251Val	substitution	251	Arg	Val	0.641214	0.25153	-0.53736	[-1.113;1.038]	benign supporting
p.Arg255=	synonymous	255	Arg	NA	0.549403	0.0664484	-0.398486	[-0.599;-0.166]	benign supporting
p.Arg255Ala	substitution	255	Arg	Ala	0.311015	0.0992719	0.346578	[-0.340;1.121]	pathogenic supporting
p.Arg255Asn	substitution	255	Arg	Asn	0.113326	0.0125437	1.12587	[1.088;1.155]	pathogenic moderate
p.Arg255Gly	substitution	255	Arg	Gly	1.09362	0.00980042	-1.09535	[-1.113;-1.087]	benign supporting
p.Arg255Leu	substitution	255	Arg	Leu	0	0.216797	1.27629	[-0.183;5.105]	pathogenic strong
p.Arg255Lys	substitution	255	Arg	Lys	0.37046	0.176212	-0.044905	[-0.650;1.230]	indeterminate
p.Arg255Met	substitution	255	Arg	Met	0.995951	0.00302263	-1.10514	[-1.108;-1.102]	benign supporting
p.Arg255Pro	substitution	255	Arg	Pro	0.0761342	0.213858	1.17116	[-0.312;5.077]	pathogenic moderate
p.Arg255Ser	substitution	255	Arg	Ser	0.882843	0.0359019	-1.02745	[-1.096;-0.889]	benign supporting
p.Arg255Trp	substitution	255	Arg	Trp	0.973398	0.167653	-1.11158	[-1.167;-0.544]	benign supporting
p.Arg26=	synonymous	26	Arg	NA	0.915712	0.00398344	-1.07095	[-1.076;-1.066]	benign supporting
p.Arg26Ala	substitution	26	Arg	Ala	0.121457	0.0392025	1.11581	[0.875;1.212]	pathogenic moderate
p.Arg26Asn	substitution	26	Arg	Asn	0	0.00229565	1.27629	[1.270;1.283]	pathogenic strong
p.Arg26Asp	substitution	26	Arg	Asp	0	0.00174149	1.27629	[1.271;1.281]	pathogenic strong
p.Arg26Cys	substitution	26	Arg	Cys	0	0.00128768	1.27629	[1.272;1.280]	pathogenic strong
p.Arg26Gln	substitution	26	Arg	Gln	0	0.0177217	1.27629	[1.226;1.337]	pathogenic strong
p.Arg26Glu	substitution	26	Arg	Glu	0	0.0484728	1.27629	[1.149;1.491]	pathogenic strong
p.Arg26Gly	substitution	26	Arg	Gly	0	0.0219865	1.27629	[1.215;1.353]	pathogenic strong
p.Arg26His	substitution	26	Arg	His	0	0.00451514	1.27629	[1.263;1.290]	pathogenic strong
p.Arg26Ile	substitution	26	Arg	Ile	0	0.0171652	1.27629	[1.228;1.333]	pathogenic strong
p.Arg26Leu	substitution	26	Arg	Leu	0	0.00420375	1.27629	[1.264;1.289]	pathogenic strong
p.Arg26Lys	substitution	26	Arg	Lys	0	0.00506849	1.27629	[1.261;1.292]	pathogenic strong
p.Arg26Met	substitution	26	Arg	Met	0	0.0504349	1.27629	[1.141;1.514]	pathogenic strong
p.Arg26Phe	substitution	26	Arg	Phe	0	0.00524306	1.27629	[1.261;1.292]	pathogenic strong
p.Arg26Pro	substitution	26	Arg	Pro	0	0.00797448	1.27629	[1.253;1.301]	pathogenic strong
p.Arg26Ser	substitution	26	Arg	Ser	0	0.0130425	1.27629	[1.240;1.320]	pathogenic strong
p.Arg26Ter	nonsense	26	Arg	Ter	0	0.00409514	1.27629	[1.264;1.289]	pathogenic strong
p.Arg26Thr	substitution	26	Arg	Thr	0	0.0258126	1.27629	[1.204;1.368]	pathogenic strong
p.Arg26Trp	substitution	26	Arg	Trp	0	0.00391383	1.27629	[1.264;1.288]	pathogenic strong
p.Arg26Tyr	substitution	26	Arg	Tyr	0	0.00643245	1.27629	[1.258;1.296]	pathogenic strong
p.Arg26Val	substitution	26	Arg	Val	0	0.0260248	1.27629	[1.204;1.368]	pathogenic strong
p.Arg321=	synonymous	321	Arg	NA	1.07394	0.0250574	-1.08705	[-1.126;-1.084]	benign supporting
p.Arg321Ala	substitution	321	Arg	Ala	0.95485	0.043973	-1.09681	[-1.115;-1.005]	benign supporting
p.Arg321Asn	substitution	321	Arg	Asn	0.431073	0.00668548	-0.197211	[-0.230;-0.164]	indeterminate
p.Arg321Asp	substitution	321	Arg	Asp	0.188651	0.00605647	0.909468	[0.863;0.960]	pathogenic moderate
p.Arg321Cys	substitution	321	Arg	Cys	0.583469	0.468914	-0.442407	[-1.164;4.557]	benign supporting
p.Arg321Gln	substitution	321	Arg	Gln	0.440379	0.00425185	-0.220975	[-0.240;-0.200]	indeterminate
p.Arg321Gly	substitution	321	Arg	Gly	0.992941	0.0182147	-1.10683	[-1.115;-1.090]	benign supporting
p.Arg321His	substitution	321	Arg	His	0.863077	0.00517534	-0.997381	[-1.012;-0.975]	benign supporting
p.Arg321Ile	substitution	321	Arg	Ile	0.818353	0.0156982	-0.907143	[-0.966;-0.836]	benign supporting
p.Arg321Leu	substitution	321	Arg	Leu	0.885993	0.00534968	-1.03259	[-1.051;-1.016]	benign supporting
p.Arg321Lys	substitution	321	Arg	Lys	1.36639	0.0031307	-0.951066	[-0.955;-0.947]	benign supporting
p.Arg321Met	substitution	321	Arg	Met	0.536561	0.00482824	-0.383583	[-0.395;-0.371]	benign supporting
p.Arg321Phe	substitution	321	Arg	Phe	1.12742	0.000818837	-1.13193	[-1.134;-1.130]	benign supporting
p.Arg321Pro	substitution	321	Arg	Pro	0.546431	0.222751	-0.394969	[-1.091;1.135]	benign supporting
p.Arg321Ser	substitution	321	Arg	Ser	0.962118	0.0451472	-1.10236	[-1.115;-1.013]	benign supporting
p.Arg321Ter	nonsense	321	Arg	Ter	0.0230862	0.0142394	1.24262	[1.204;1.284]	pathogenic moderate
p.Arg321Thr	substitution	321	Arg	Thr	0.751808	0.1601	-0.729425	[-1.111;-0.214]	benign supporting
p.Arg321Trp	substitution	321	Arg	Trp	0	0.00458303	1.27629	[1.262;1.290]	pathogenic strong
p.Arg321Val	substitution	321	Arg	Val	0.0520152	0.0304535	1.20313	[1.127;1.286]	pathogenic moderate
p.Arg325=	synonymous	325	Arg	NA	0.818585	0.0679211	-0.907748	[-1.093;-0.611]	benign supporting
p.Arg325Ala	substitution	325	Arg	Ala	0.730962	0.0602753	-0.679426	[-0.967;-0.489]	benign supporting
p.Arg325Asn	substitution	325	Arg	Asn	0.294146	0.015396	0.447779	[0.254;0.606]	pathogenic supporting
p.Arg325Asp	substitution	325	Arg	Asp	0.936206	0.00201579	-1.08372	[-1.086;-1.081]	benign supporting
p.Arg325Cys	substitution	325	Arg	Cys	0.491385	0.0494874	-0.319681	[-0.449;-0.105]	benign supporting
p.Arg325Gln	substitution	325	Arg	Gln	1.1281	0.0418904	-1.13289	[-1.169;-1.084]	benign supporting
p.Arg325Glu	substitution	325	Arg	Glu	0.885692	0.00760304	-1.0321	[-1.058;-1.009]	benign supporting
p.Arg325Gly	substitution	325	Arg	Gly	1.06991	0.00386528	-1.08603	[-1.088;-1.085]	benign supporting
p.Arg325His	substitution	325	Arg	His	1.04857	0.00287607	-1.08488	[-1.086;-1.084]	benign supporting
p.Arg325Ile	substitution	325	Arg	Ile	1.23977	0.0517391	-1.08055	[-1.169;-0.967]	benign supporting
p.Arg325Leu	substitution	325	Arg	Leu	1.20974	0.00719714	-1.14409	[-1.169;-1.115]	benign supporting
p.Arg325Lys	substitution	325	Arg	Lys	0.621955	0.00655957	-0.504992	[-0.526;-0.484]	benign supporting
p.Arg325Met	substitution	325	Arg	Met	0	0.151517	1.27629	[0.174;5.102]	pathogenic strong
p.Arg325Phe	substitution	325	Arg	Phe	1.13365	0.00126458	-1.14124	[-1.145;-1.137]	benign supporting
p.Arg325Pro	substitution	325	Arg	Pro	1.16783	0.0469303	-1.16372	[-1.169;-1.054]	benign supporting
p.Arg325Ser	substitution	325	Arg	Ser	0.723871	0.049737	-0.665719	[-0.907;-0.512]	benign supporting
p.Arg325Ter	nonsense	325	Arg	Ter	0.032591	0.0479202	1.2294	[1.108;1.396]	pathogenic moderate
p.Arg325Thr	substitution	325	Arg	Thr	0.693021	0.0119076	-0.617959	[-0.652;-0.583]	benign supporting
p.Arg325Trp	substitution	325	Arg	Trp	1.01035	0.0163783	-1.09788	[-1.114;-1.086]	benign supporting
p.Arg325Tyr	substitution	325	Arg	Tyr	0.566588	0.00401187	-0.419738	[-0.430;-0.410]	benign supporting
p.Arg325Val	substitution	325	Arg	Val	0.0223366	0.0712425	1.24367	[1.013;1.577]	pathogenic moderate
p.Arg32=	synonymous	32	Arg	NA	0.936869	0.00136551	-1.08416	[-1.086;-1.082]	benign supporting
p.Arg32Ala	substitution	32	Arg	Ala	0.659552	0.00270393	-0.567016	[-0.575;-0.559]	benign supporting
p.Arg32Asn	substitution	32	Arg	Asn	1.04874	0.00129935	-1.08484	[-1.085;-1.084]	benign supporting
p.Arg32Asp	substitution	32	Arg	Asp	0.263772	0.00108923	0.60965	[0.599;0.620]	pathogenic supporting
p.Arg32Cys	substitution	32	Arg	Cys	0.908338	0.0077566	-1.0667	[-1.076;-1.045]	benign supporting
p.Arg32Gln	substitution	32	Arg	Gln	1.13951	0.00029992	-1.15096	[-1.152;-1.150]	benign supporting
p.Arg32Glu	substitution	32	Arg	Glu	0.585801	0.000679399	-0.445701	[-0.448;-0.444]	benign supporting
p.Arg32Gly	substitution	32	Arg	Gly	0.896242	0.000377861	-1.05007	[-1.051;-1.049]	benign supporting
p.Arg32His	substitution	32	Arg	His	0.594618	0.00407136	-0.458558	[-0.472;-0.447]	benign supporting
p.Arg32Ile	substitution	32	Arg	Ile	1.08728	0.00422161	-1.09164	[-1.097;-1.089]	benign supporting
p.Arg32Leu	substitution	32	Arg	Leu	0.688916	0.00880362	-0.612663	[-0.636;-0.586]	benign supporting
p.Arg32Lys	substitution	32	Arg	Lys	0.673406	0.00103095	-0.588516	[-0.592;-0.585]	benign supporting
p.Arg32Met	substitution	32	Arg	Met	0.943884	0.000635806	-1.08892	[-1.090;-1.088]	benign supporting
p.Arg32Phe	substitution	32	Arg	Phe	0.554767	0.00128196	-0.404945	[-0.408;-0.402]	benign supporting
p.Arg32Pro	substitution	32	Arg	Pro	0	0.00987126	1.27629	[1.248;1.307]	pathogenic strong
p.Arg32Ser	substitution	32	Arg	Ser	0.691243	0.00808728	-0.615649	[-0.638;-0.592]	benign supporting
p.Arg32Ter	nonsense	32	Arg	Ter	0	0.00178889	1.27629	[1.271;1.282]	pathogenic strong
p.Arg32Thr	substitution	32	Arg	Thr	0.506634	0.00579642	-0.3424	[-0.358;-0.326]	benign supporting
p.Arg32Trp	substitution	32	Arg	Trp	0.746616	0.000366765	-0.714997	[-0.717;-0.713]	benign supporting
p.Arg32Tyr	substitution	32	Arg	Tyr	1.14268	0.000802199	-1.15663	[-1.160;-1.154]	benign supporting
p.Arg32Val	substitution	32	Arg	Val	0.754498	0.0105896	-0.737096	[-0.803;-0.684]	benign supporting
p.Arg355=	synonymous	355	Arg	NA	1.04205	0.0153458	-1.08645	[-1.098;-1.084]	benign supporting
p.Arg355Ala	substitution	355	Arg	Ala	0.104228	0.213003	1.13693	[-0.371;5.060]	pathogenic moderate
p.Arg355Asp	substitution	355	Arg	Asp	1.42332	0.079167	-0.915863	[-1.046;-0.837]	benign supporting
p.Arg355Cys	substitution	355	Arg	Cys	0	0.128067	1.27629	[0.585;5.094]	pathogenic strong
p.Arg355Gln	substitution	355	Arg	Gln	1.03443	0.00650283	-1.08863	[-1.093;-1.085]	benign supporting
p.Arg355Gly	substitution	355	Arg	Gly	1.24156	0.357451	-1.07752	[-3.543;0.000]	benign supporting
p.Arg355Leu	substitution	355	Arg	Leu	0.81519	0.00925126	-0.899031	[-0.935;-0.856]	benign supporting
p.Arg355Lys	substitution	355	Arg	Lys	0.347062	0.166185	0.0527478	[-0.582;1.232]	indeterminate
p.Arg355Met	substitution	355	Arg	Met	1.39587	0.00334056	-0.932958	[-0.937;-0.929]	benign supporting
p.Arg355Pro	substitution	355	Arg	Pro	1.41495	0.148344	-0.921139	[-2.976;-0.837]	benign supporting
p.Arg355Ser	substitution	355	Arg	Ser	1.26586	0.0133538	-1.0464	[-1.081;-1.015]	benign supporting
p.Arg355Thr	substitution	355	Arg	Thr	0.267027	0.139266	0.594311	[-0.387;1.274]	pathogenic supporting
p.Arg355Trp	substitution	355	Arg	Trp	1.36873	0.00363252	-0.949625	[-0.954;-0.945]	benign supporting
p.Arg355Tyr	substitution	355	Arg	Tyr	0.630041	0.0123724	-0.518178	[-0.559;-0.478]	benign supporting
p.Arg355Val	substitution	355	Arg	Val	1.05047	0.0841371	-1.08447	[-1.167;-1.029]	benign supporting
p.Asn118=	synonymous	118	Asn	NA	0.980412	0.00404427	-1.1145	[-1.116;-1.109]	benign supporting
p.Asn118Ala	substitution	118	Asn	Ala	1.11173	0.0136672	-1.11235	[-1.149;-1.091]	benign supporting
p.Asn118Arg	substitution	118	Asn	Arg	0.889743	0.0131643	-1.03884	[-1.071;-1.000]	benign supporting
p.Asn118Asp	substitution	118	Asn	Asp	1.24944	0.0290504	-1.06615	[-1.167;-0.997]	benign supporting
p.Asn118Cys	substitution	118	Asn	Cys	1.0672	0.011913	-1.08542	[-1.093;-1.084]	benign supporting
p.Asn118Gln	substitution	118	Asn	Gln	0.709615	0.0150939	-0.640937	[-0.696;-0.600]	benign supporting
p.Asn118Glu	substitution	118	Asn	Glu	1.16023	0.0134085	-1.16584	[-1.170;-1.143]	benign supporting
p.Asn118Gly	substitution	118	Asn	Gly	0.209661	0.035405	0.827167	[0.538;1.078]	pathogenic moderate
p.Asn118His	substitution	118	Asn	His	0.915536	0.071409	-1.07085	[-1.114;-0.803]	benign supporting
p.Asn118Ile	substitution	118	Asn	Ile	1.00045	0.0694725	-1.10273	[-1.143;-0.996]	benign supporting
p.Asn118Leu	substitution	118	Asn	Leu	0.459117	0.102867	-0.26115	[-0.567;0.614]	indeterminate
p.Asn118Lys	substitution	118	Asn	Lys	0.657725	0.022356	-0.564312	[-0.629;-0.494]	benign supporting
p.Asn118Met	substitution	118	Asn	Met	0.910446	0.0102478	-1.0679	[-1.080;-1.040]	benign supporting
p.Asn118Phe	substitution	118	Asn	Phe	0.777451	0.128215	-0.809243	[-1.107;-0.385]	benign supporting
p.Asn118Pro	substitution	118	Asn	Pro	0.84954	0.0457635	-0.967243	[-1.086;-0.758]	benign supporting
p.Asn118Ser	substitution	118	Asn	Ser	1.12116	0.0268153	-1.12349	[-1.169;-1.086]	benign supporting
p.Asn118Ter	nonsense	118	Asn	Ter	0.158106	0.0178071	1.02507	[0.891;1.114]	pathogenic moderate
p.Asn118Thr	substitution	118	Asn	Thr	1.17294	0.00868204	-1.1641	[-1.168;-1.164]	benign supporting
p.Asn118Trp	substitution	118	Asn	Trp	0.81224	0.00963309	-0.891651	[-0.932;-0.848]	benign supporting
p.Asn118Val	substitution	118	Asn	Val	0.947714	0.00682004	-1.09161	[-1.101;-1.082]	benign supporting
p.Asn169=	synonymous	169	Asn	NA	1.08025	0.00705628	-1.08899	[-1.096;-1.085]	benign supporting
p.Asn169Ala	substitution	169	Asn	Ala	0.444983	0.0123057	-0.232213	[-0.281;-0.173]	indeterminate
p.Asn169Arg	substitution	169	Asn	Arg	0.841175	0.00617842	-0.950267	[-0.975;-0.927]	benign supporting
p.Asn169Asp	substitution	169	Asn	Asp	0.471346	0.0167127	-0.284632	[-0.340;-0.216]	indeterminate
p.Asn169Cys	substitution	169	Asn	Cys	0.239026	0.0322741	0.719791	[0.396;0.966]	pathogenic moderate
p.Asn169Gln	substitution	169	Asn	Gln	0.268799	0.0183924	0.585943	[0.382;0.742]	pathogenic supporting
p.Asn169Glu	substitution	169	Asn	Glu	0.375291	0.00636895	-0.0580037	[-0.089;-0.020]	indeterminate
p.Asn169Gly	substitution	169	Asn	Gly	0.372492	0.0279809	-0.0504857	[-0.187;0.304]	indeterminate
p.Asn169His	substitution	169	Asn	His	0.906383	0.0306525	-1.0656	[-1.105;-0.962]	benign supporting
p.Asn169Ile	substitution	169	Asn	Ile	0.0995298	0.0990222	1.14256	[0.457;1.498]	pathogenic moderate
p.Asn169Leu	substitution	169	Asn	Leu	0.73325	0.0340877	-0.683993	[-0.861;-0.581]	benign supporting
p.Asn169Lys	substitution	169	Asn	Lys	0.893084	0.0270001	-1.04455	[-1.090;-0.947]	benign supporting
p.Asn169Phe	substitution	169	Asn	Phe	0.362699	0.0827526	-0.0196388	[-0.366;0.860]	indeterminate
p.Asn169Pro	substitution	169	Asn	Pro	0	0.0666444	1.27629	[1.099;1.685]	pathogenic strong
p.Asn169Ser	substitution	169	Asn	Ser	0.919792	0.010242	-1.07337	[-1.086;-1.056]	benign supporting
p.Asn169Ter	nonsense	169	Asn	Ter	0.000689132	0.00786432	1.27524	[1.252;1.299]	pathogenic strong
p.Asn169Thr	substitution	169	Asn	Thr	0.672893	0.0151394	-0.587686	[-0.630;-0.541]	benign supporting
p.Asn169Trp	substitution	169	Asn	Trp	0.308858	0.0146574	0.359957	[0.141;0.529]	pathogenic supporting
p.Asn169Tyr	substitution	169	Asn	Tyr	0.753389	0.0501949	-0.733915	[-0.966;-0.562]	benign supporting
p.Asn169Val	substitution	169	Asn	Val	0.944383	0.0162092	-1.08927	[-1.112;-1.069]	benign supporting
p.Asn171=	synonymous	171	Asn	NA	1.0412	0.00644464	-1.08667	[-1.091;-1.084]	benign supporting
p.Asn171Ala	substitution	171	Asn	Ala	0.79161	0.016044	-0.844329	[-0.916;-0.756]	benign supporting
p.Asn171Arg	substitution	171	Asn	Arg	0.688666	0.00863134	-0.612345	[-0.635;-0.586]	benign supporting
p.Asn171Asp	substitution	171	Asn	Asp	1.17695	0.0529148	-1.16457	[-1.169;-1.030]	benign supporting
p.Asn171Gln	substitution	171	Asn	Gln	0.945995	0.00891273	-1.0904	[-1.103;-1.079]	benign supporting
p.Asn171Glu	substitution	171	Asn	Glu	1.00222	0.00503663	-1.10182	[-1.107;-1.097]	benign supporting
p.Asn171Gly	substitution	171	Asn	Gly	0.868576	0.0110422	-1.00541	[-1.040;-0.961]	benign supporting
p.Asn171His	substitution	171	Asn	His	0.829479	0.0518261	-0.928255	[-1.081;-0.677]	benign supporting
p.Asn171Ile	substitution	171	Asn	Ile	0.889595	0.0254309	-1.0386	[-1.085;-0.949]	benign supporting
p.Asn171Leu	substitution	171	Asn	Leu	0.988424	0.0103371	-1.10947	[-1.115;-1.099]	benign supporting
p.Asn171Lys	substitution	171	Asn	Lys	1.0382	0.0185529	-1.08751	[-1.102;-1.084]	benign supporting
p.Asn171Met	substitution	171	Asn	Met	0.852777	0.0156861	-0.974124	[-1.028;-0.915]	benign supporting
p.Asn171Phe	substitution	171	Asn	Phe	0.202521	0.0124168	0.854258	[0.765;0.954]	pathogenic moderate
p.Asn171Pro	substitution	171	Asn	Pro	0.515646	0.129099	-0.354685	[-0.770;0.610]	benign supporting
p.Asn171Ser	substitution	171	Asn	Ser	0.932082	0.00573092	-1.08103	[-1.088;-1.074]	benign supporting
p.Asn171Ter	nonsense	171	Asn	Ter	0	0.00775118	1.27629	[1.254;1.300]	pathogenic strong
p.Asn171Thr	substitution	171	Asn	Thr	0.918347	0.013833	-1.07251	[-1.090;-1.041]	benign supporting
p.Asn171Trp	substitution	171	Asn	Trp	1.10087	0.00679108	-1.10153	[-1.115;-1.092]	benign supporting
p.Asn171Tyr	substitution	171	Asn	Tyr	1.06487	0.0104261	-1.08496	[-1.091;-1.084]	benign supporting
p.Asn171Val	substitution	171	Asn	Val	0.54995	0.322985	-0.399138	[-1.114;1.404]	benign supporting
p.Asn200=	synonymous	200	Asn	NA	0.789372	0.00229452	-0.839587	[-0.849;-0.830]	benign supporting
p.Asn200Ala	substitution	200	Asn	Ala	0.914384	0.0220869	-1.07017	[-1.099;-1.011]	benign supporting
p.Asn200Arg	substitution	200	Asn	Arg	0.101296	0.0172833	1.14045	[1.097;1.183]	pathogenic moderate
p.Asn200Asp	substitution	200	Asn	Asp	1.15331	0.00111532	-1.16848	[-1.169;-1.168]	benign supporting
p.Asn200Cys	substitution	200	Asn	Cys	0.949912	0.0316371	-1.09319	[-1.115;-1.039]	benign supporting
p.Asn200Gln	substitution	200	Asn	Gln	0	0.0638251	1.27629	[1.113;1.630]	pathogenic strong
p.Asn200Glu	substitution	200	Asn	Glu	0.586247	0.00268584	-0.446336	[-0.454;-0.439]	benign supporting
p.Asn200Gly	substitution	200	Asn	Gly	0.730902	0.0325206	-0.679307	[-0.849;-0.578]	benign supporting
p.Asn200His	substitution	200	Asn	His	1.18694	0.0464504	-1.16642	[-1.169;-1.032]	benign supporting
p.Asn200Ile	substitution	200	Asn	Ile	0.998047	0.0208669	-1.104	[-1.115;-1.087]	benign supporting
p.Asn200Leu	substitution	200	Asn	Leu	0.287613	0.0215942	0.485501	[0.213;0.697]	pathogenic supporting
p.Asn200Lys	substitution	200	Asn	Lys	1.10985	0.00248974	-1.11033	[-1.116;-1.105]	benign supporting
p.Asn200Met	substitution	200	Asn	Met	0.836704	0.00327401	-0.94163	[-0.954;-0.930]	benign supporting
p.Asn200Phe	substitution	200	Asn	Phe	1.28079	0.0104192	-1.02877	[-1.052;-1.005]	benign supporting
p.Asn200Ser	substitution	200	Asn	Ser	0.743744	0.0728943	-0.707216	[-1.037;-0.471]	benign supporting
p.Asn200Ter	nonsense	200	Asn	Ter	0	0.0137561	1.27629	[1.237;1.321]	pathogenic strong
p.Asn200Thr	substitution	200	Asn	Thr	1.04328	0.106532	-1.08613	[-1.167;-0.929]	benign supporting
p.Asn200Trp	substitution	200	Asn	Trp	1.00137	0.00814429	-1.10225	[-1.111;-1.095]	benign supporting
p.Asn200Tyr	substitution	200	Asn	Tyr	0.673163	0.0339603	-0.588123	[-0.694;-0.477]	benign supporting
p.Asn200Val	substitution	200	Asn	Val	0.494296	0.033184	-0.324461	[-0.410;-0.191]	benign supporting
p.Asn322=	synonymous	322	Asn	NA	1.20417	0.00237088	-1.15584	[-1.166;-1.146]	benign supporting
p.Asn322Ala	substitution	322	Asn	Ala	0	0.0740044	1.27629	[1.076;1.803]	pathogenic strong
p.Asn322Arg	substitution	322	Asn	Arg	0.997345	0.195298	-1.10438	[-1.167;-0.493]	benign supporting
p.Asn322Asp	substitution	322	Asn	Asp	1.64455	0.147597	-0.941925	[-3.799;0.000]	benign supporting
p.Asn322Cys	substitution	322	Asn	Cys	1.2514	0.0109382	-1.06377	[-1.102;-1.038]	benign supporting
p.Asn322Gln	substitution	322	Asn	Gln	0.803903	0.0047415	-0.871678	[-0.894;-0.851]	benign supporting
p.Asn322Glu	substitution	322	Asn	Glu	1.01251	0.00266069	-1.0969	[-1.099;-1.095]	benign supporting
p.Asn322Gly	substitution	322	Asn	Gly	0	0.0664823	1.27629	[1.104;1.660]	pathogenic strong
p.Asn322His	substitution	322	Asn	His	0.710571	0.220657	-0.642345	[-1.115;0.571]	benign supporting
p.Asn322Ile	substitution	322	Asn	Ile	0.688543	0.0450841	-0.61219	[-0.810;-0.468]	benign supporting
p.Asn322Leu	substitution	322	Asn	Leu	0.43982	0.0709886	-0.219548	[-0.436;0.413]	indeterminate
p.Asn322Lys	substitution	322	Asn	Lys	0.777327	0.013063	-0.808812	[-0.870;-0.730]	benign supporting
p.Asn322Met	substitution	322	Asn	Met	0.785942	0.00354886	-0.832446	[-0.847;-0.814]	benign supporting
p.Asn322Phe	substitution	322	Asn	Phe	1.11743	0.00589958	-1.11888	[-1.135;-1.106]	benign supporting
p.Asn322Pro	substitution	322	Asn	Pro	0.694244	0.00782631	-0.619564	[-0.641;-0.598]	benign supporting
p.Asn322Ser	substitution	322	Asn	Ser	0.535636	0.0358884	-0.382538	[-0.479;-0.273]	benign supporting
p.Asn322Ter	nonsense	322	Asn	Ter	0	0.061513	1.27629	[1.119;1.608]	pathogenic strong
p.Asn322Thr	substitution	322	Asn	Thr	0.518983	0.108905	-0.359321	[-0.677;0.382]	benign supporting
p.Asn322Trp	substitution	322	Asn	Trp	1.1524	0.00266963	-1.16885	[-1.170;-1.165]	benign supporting
p.Asn322Tyr	substitution	322	Asn	Tyr	0.675775	0.01815	-0.592387	[-0.644;-0.537]	benign supporting
p.Asn322Val	substitution	322	Asn	Val	0.865104	0.00830085	-1.00031	[-1.025;-0.965]	benign supporting
p.Asn333=	synonymous	333	Asn	NA	1.43076	0.00832816	-0.911102	[-0.921;-0.900]	benign supporting
p.Asn333Asp	substitution	333	Asn	Asp	0	0.0633117	1.27629	[1.112;1.618]	pathogenic strong
p.Asn333Cys	substitution	333	Asn	Cys	0	0.034638	1.27629	[1.182;1.411]	pathogenic strong
p.Asn333His	substitution	333	Asn	His	1.17814	0.143302	-1.16474	[-1.168;-0.885]	benign supporting
p.Asn333Ile	substitution	333	Asn	Ile	1.23945	0.00575067	-1.08121	[-1.105;-1.065]	benign supporting
p.Asn333Lys	substitution	333	Asn	Lys	1.20208	0.022152	-1.16025	[-1.169;-1.071]	benign supporting
p.Asn333Ser	substitution	333	Asn	Ser	0	0.125724	1.27629	[0.635;5.087]	pathogenic strong
p.Asn333Thr	substitution	333	Asn	Thr	0	0.223851	1.27629	[-0.207;5.103]	pathogenic strong
p.Asn333Tyr	substitution	333	Asn	Tyr	0.301303	0.166695	0.405691	[-0.518;1.308]	pathogenic supporting
p.Asn340=	synonymous	340	Asn	NA	0.943628	0.00541981	-1.08874	[-1.096;-1.082]	benign supporting
p.Asn340Ala	substitution	340	Asn	Ala	0.137953	0.0186283	1.08784	[0.966;1.141]	pathogenic moderate
p.Asn340Arg	substitution	340	Asn	Arg	0.625413	0.136425	-0.510564	[-1.046;-0.015]	benign supporting
p.Asn340Asp	substitution	340	Asn	Asp	0.952709	0.219577	-1.09522	[-1.166;-0.373]	benign supporting
p.Asn340Cys	substitution	340	Asn	Cys	0	0.0270814	1.27629	[1.202;1.374]	pathogenic strong
p.Asn340Gln	substitution	340	Asn	Gln	1.25406	0.00281783	-1.06054	[-1.067;-1.054]	benign supporting
p.Asn340Glu	substitution	340	Asn	Glu	0	0.143321	1.27629	[0.407;5.095]	pathogenic strong
p.Asn340Gly	substitution	340	Asn	Gly	0.906378	0.0856414	-1.0656	[-1.114;-0.687]	benign supporting
p.Asn340His	substitution	340	Asn	His	0	0.0355717	1.27629	[1.177;1.418]	pathogenic strong
p.Asn340Ile	substitution	340	Asn	Ile	1.28963	0.00493285	-1.01841	[-1.030;-1.007]	benign supporting
p.Asn340Leu	substitution	340	Asn	Leu	0.675411	0.0382772	-0.591788	[-0.727;-0.466]	benign supporting
p.Asn340Lys	substitution	340	Asn	Lys	0.97441	0.00519544	-1.11244	[-1.116;-1.104]	benign supporting
p.Asn340Met	substitution	340	Asn	Met	1.34576	0.0530176	-0.963954	[-1.081;-0.896]	benign supporting
p.Asn340Phe	substitution	340	Asn	Phe	0.556059	0.0141753	-0.406524	[-0.443;-0.373]	benign supporting
p.Asn340Pro	substitution	340	Asn	Pro	0	0.0214027	1.27629	[1.219;1.349]	pathogenic strong
p.Asn340Ser	substitution	340	Asn	Ser	0.719844	0.329599	-0.658218	[-1.164;1.159]	benign supporting
p.Asn340Ter	nonsense	340	Asn	Ter	1.50824	0.0327698	-0.851736	[-0.902;-0.837]	benign supporting
p.Asn340Thr	substitution	340	Asn	Thr	0.799883	0.292794	-0.862478	[-1.164;0.774]	benign supporting
p.Asn340Trp	substitution	340	Asn	Trp	1.48	0.00241768	-0.876421	[-0.880;-0.873]	benign supporting
p.Asn340Tyr	substitution	340	Asn	Tyr	0.880137	0.0591677	-1.02312	[-1.110;-0.765]	benign supporting
p.Asn340Val	substitution	340	Asn	Val	0.113776	0.0446457	1.12532	[0.858;1.241]	pathogenic moderate
p.Asn349=	synonymous	349	Asn	NA	1.33706	0.00299144	-0.969503	[-0.973;-0.966]	benign supporting
p.Asn349Ala	substitution	349	Asn	Ala	1.35286	0.0227721	-0.959484	[-0.995;-0.932]	benign supporting
p.Asn349Arg	substitution	349	Asn	Arg	1.19769	0.0748201	-1.16957	[-1.169;-0.964]	benign supporting
p.Asn349Asp	substitution	349	Asn	Asp	0.951452	0.0090822	-1.0943	[-1.108;-1.082]	benign supporting
p.Asn349Cys	substitution	349	Asn	Cys	0.46652	0.0815179	-0.275342	[-0.512;0.389]	indeterminate
p.Asn349Gln	substitution	349	Asn	Gln	1.17232	0.00337161	-1.16405	[-1.165;-1.164]	benign supporting
p.Asn349Glu	substitution	349	Asn	Glu	0.763683	0.00387631	-0.764421	[-0.789;-0.741]	benign supporting
p.Asn349Gly	substitution	349	Asn	Gly	0.899607	0.285485	-1.05609	[-1.166;0.184]	benign supporting
p.Asn349His	substitution	349	Asn	His	0.236019	0.112709	0.730738	[-0.259;1.262]	pathogenic moderate
p.Asn349Ile	substitution	349	Asn	Ile	0.429965	0.0228738	-0.194374	[-0.291;-0.083]	indeterminate
p.Asn349Leu	substitution	349	Asn	Leu	1.01672	0.0121099	-1.09508	[-1.107;-1.087]	benign supporting
p.Asn349Lys	substitution	349	Asn	Lys	1.04759	0.02383	-1.0851	[-1.105;-1.084]	benign supporting
p.Asn349Met	substitution	349	Asn	Met	0.894162	0.00911013	-1.04642	[-1.069;-1.018]	benign supporting
p.Asn349Pro	substitution	349	Asn	Pro	0.819855	0.284709	-0.911069	[-1.165;0.629]	benign supporting
p.Asn349Ser	substitution	349	Asn	Ser	0.516587	0.123368	-0.355987	[-0.748;0.559]	benign supporting
p.Asn349Ter	nonsense	349	Asn	Ter	0.997391	0.00304445	-1.10436	[-1.108;-1.101]	benign supporting
p.Asn349Thr	substitution	349	Asn	Thr	0.948331	0.00702774	-1.09205	[-1.102;-1.083]	benign supporting
p.Asn349Trp	substitution	349	Asn	Trp	1.67145	0.00793113	-1.54693	[-3.834;-1.051]	benign strong
p.Asn349Tyr	substitution	349	Asn	Tyr	0.438572	0.0177601	-0.216365	[-0.288;-0.125]	indeterminate
p.Asn349Val	substitution	349	Asn	Val	0.777456	0.156018	-0.80926	[-1.112;-0.302]	benign supporting
p.Asn358=	synonymous	358	Asn	NA	1.10206	0.021499	-1.10262	[-1.158;-1.085]	benign supporting
p.Asn358Ala	substitution	358	Asn	Ala	1.30512	0.0216787	-1.00026	[-1.051;-0.962]	benign supporting
p.Asn358Arg	substitution	358	Asn	Arg	1.23925	0.0168916	-1.08164	[-1.152;-1.038]	benign supporting
p.Asn358Asp	substitution	358	Asn	Asp	0	0.288098	1.27629	[-0.422;5.091]	pathogenic strong
p.Asn358Gly	substitution	358	Asn	Gly	0.119845	0.0168969	1.11782	[1.040;1.159]	pathogenic moderate
p.Asn358Ile	substitution	358	Asn	Ile	1.29952	0.0648623	-1.00683	[-1.166;-0.914]	benign supporting
p.Asn358Lys	substitution	358	Asn	Lys	1.41257	0.00334245	-0.922628	[-0.927;-0.919]	benign supporting
p.Asn358Met	substitution	358	Asn	Met	1.45556	0.00783023	-0.894509	[-0.905;-0.883]	benign supporting
p.Asn358Pro	substitution	358	Asn	Pro	1.27125	0.00346457	-1.04	[-1.048;-1.032]	benign supporting
p.Asn358Ser	substitution	358	Asn	Ser	1.21909	0.0622062	-1.1244	[-1.169;-0.966]	benign supporting
p.Asn358Ter	nonsense	358	Asn	Ter	1.42388	0.0458251	-0.915505	[-0.971;-0.847]	benign supporting
p.Asn358Thr	substitution	358	Asn	Thr	1.40321	0.0774296	-0.928435	[-1.063;-0.837]	benign supporting
p.Asn358Tyr	substitution	358	Asn	Tyr	1.12292	0.350043	-1.12578	[-2.892;0.000]	benign supporting
p.Asn88Ala	substitution	88	Asn	Ala	0.806074	0.0221143	-0.876759	[-0.969;-0.761]	benign supporting
p.Asn88Arg	substitution	88	Asn	Arg	0.884585	0.00887317	-1.03028	[-1.061;-1.003]	benign supporting
p.Asn88Asp	substitution	88	Asn	Asp	0.499001	0.00919478	-0.332232	[-0.356;-0.303]	benign supporting
p.Asn88Cys	substitution	88	Asn	Cys	1.05407	0.00479684	-1.08377	[-1.086;-1.084]	benign supporting
p.Asn88Glu	substitution	88	Asn	Glu	0.671357	0.00644216	-0.585217	[-0.607;-0.566]	benign supporting
p.Asn88Gly	substitution	88	Asn	Gly	0.700381	0.0425689	-0.627825	[-0.830;-0.496]	benign supporting
p.Asn88His	substitution	88	Asn	His	0.840954	0.00587465	-0.949833	[-0.973;-0.929]	benign supporting
p.Asn88Ile	substitution	88	Asn	Ile	0.879416	0.00273884	-1.02198	[-1.031;-1.014]	benign supporting
p.Asn88Leu	substitution	88	Asn	Leu	0.955281	0.0149509	-1.09713	[-1.115;-1.077]	benign supporting
p.Asn88Lys	substitution	88	Asn	Lys	1.12971	0.00421076	-1.13525	[-1.148;-1.124]	benign supporting
p.Asn88Met	substitution	88	Asn	Met	1.00359	0.00614569	-1.10112	[-1.108;-1.096]	benign supporting
p.Asn88Phe	substitution	88	Asn	Phe	0.943606	0.00233536	-1.08873	[-1.092;-1.086]	benign supporting
p.Asn88Pro	substitution	88	Asn	Pro	0.547956	0.0115367	-0.396768	[-0.425;-0.368]	benign supporting
p.Asn88Ser	substitution	88	Asn	Ser	0.900101	0.00979211	-1.05698	[-1.073;-1.024]	benign supporting
p.Asn88Ter	nonsense	88	Asn	Ter	0	0.0258724	1.27629	[1.204;1.371]	pathogenic strong
p.Asn88Thr	substitution	88	Asn	Thr	1.04445	0.0320317	-1.08584	[-1.114;-1.084]	benign supporting
p.Asn88Trp	substitution	88	Asn	Trp	1.04616	0.00341005	-1.08543	[-1.087;-1.084]	benign supporting
p.Asn88Tyr	substitution	88	Asn	Tyr	0.984708	0.00322974	-1.11175	[-1.115;-1.108]	benign supporting
p.Asn88Val	substitution	88	Asn	Val	0.475981	0.0192525	-0.293598	[-0.353;-0.218]	indeterminate
p.Asp121Ala	substitution	121	Asp	Ala	0	0.00898823	1.27629	[1.251;1.304]	pathogenic strong
p.Asp121Arg	substitution	121	Asp	Arg	0	0.0069028	1.27629	[1.256;1.297]	pathogenic strong
p.Asp121Asn	substitution	121	Asp	Asn	0.0911309	0.0080536	1.15254	[1.134;1.172]	pathogenic moderate
p.Asp121Cys	substitution	121	Asp	Cys	0.788806	0.0031849	-0.838398	[-0.852;-0.826]	benign supporting
p.Asp121Gln	substitution	121	Asp	Gln	0	0.0166493	1.27629	[1.229;1.331]	pathogenic strong
p.Asp121Glu	substitution	121	Asp	Glu	0.406308	0.0382708	-0.132751	[-0.304;0.203]	indeterminate
p.Asp121Gly	substitution	121	Asp	Gly	0.127223	0.00941161	1.109	[1.064;1.132]	pathogenic moderate
p.Asp121His	substitution	121	Asp	His	0.0092117	0.0109543	1.26253	[1.232;1.295]	pathogenic moderate
p.Asp121Ile	substitution	121	Asp	Ile	0	0.00715951	1.27629	[1.256;1.297]	pathogenic strong
p.Asp121Leu	substitution	121	Asp	Leu	0.0336698	0.00429612	1.22792	[1.216;1.239]	pathogenic moderate
p.Asp121Lys	substitution	121	Asp	Lys	0	0.0114763	1.27629	[1.244;1.313]	pathogenic strong
p.Asp121Met	substitution	121	Asp	Met	0	0.00636557	1.27629	[1.258;1.295]	pathogenic strong
p.Asp121Phe	substitution	121	Asp	Phe	0	0.00951415	1.27629	[1.249;1.306]	pathogenic strong
p.Asp121Pro	substitution	121	Asp	Pro	0.0105646	0.0122453	1.26055	[1.226;1.297]	pathogenic moderate
p.Asp121Ser	substitution	121	Asp	Ser	0.103439	0.0238891	1.13788	[1.049;1.196]	pathogenic moderate
p.Asp121Ter	nonsense	121	Asp	Ter	0.00156901	0.017095	1.27391	[1.226;1.329]	pathogenic strong
p.Asp121Thr	substitution	121	Asp	Thr	0	0.0112549	1.27629	[1.244;1.311]	pathogenic strong
p.Asp121Trp	substitution	121	Asp	Trp	0	0.00888756	1.27629	[1.251;1.304]	pathogenic strong
p.Asp121Tyr	substitution	121	Asp	Tyr	0.0386884	0.00806074	1.22107	[1.200;1.243]	pathogenic moderate
p.Asp121Val	substitution	121	Asp	Val	0	0.0237081	1.27629	[1.210;1.360]	pathogenic strong
p.Asp178=	synonymous	178	Asp	NA	0.756141	0.015168	-0.741851	[-0.832;-0.670]	benign supporting
p.Asp178Ala	substitution	178	Asp	Ala	0.501867	0.0584185	-0.336028	[-0.497;-0.091]	benign supporting
p.Asp178Arg	substitution	178	Asp	Arg	0.0498377	0.0266688	1.20604	[1.140;1.277]	pathogenic moderate
p.Asp178Asn	substitution	178	Asp	Asn	0.699208	0.0212802	-0.626219	[-0.700;-0.565]	benign supporting
p.Asp178Cys	substitution	178	Asp	Cys	1.08377	0.00700969	-1.09024	[-1.099;-1.086]	benign supporting
p.Asp178Gln	substitution	178	Asp	Gln	0.391485	0.0210834	-0.0975131	[-0.200;0.029]	indeterminate
p.Asp178Glu	substitution	178	Asp	Glu	0.966979	0.00942101	-1.10624	[-1.115;-1.092]	benign supporting
p.Asp178Gly	substitution	178	Asp	Gly	0.994665	0.0187398	-1.10586	[-1.115;-1.089]	benign supporting
p.Asp178His	substitution	178	Asp	His	0.934853	0.00733861	-1.08283	[-1.093;-1.074]	benign supporting
p.Asp178Ile	substitution	178	Asp	Ile	0	0.0340546	1.27629	[1.183;1.408]	pathogenic strong
p.Asp178Leu	substitution	178	Asp	Leu	0.836252	0.0380855	-0.940772	[-1.069;-0.761]	benign supporting
p.Asp178Lys	substitution	178	Asp	Lys	0.189669	0.0335748	0.905312	[0.649;1.114]	pathogenic moderate
p.Asp178Met	substitution	178	Asp	Met	0.899103	0.00718453	-1.05518	[-1.069;-1.031]	benign supporting
p.Asp178Phe	substitution	178	Asp	Phe	0.382796	0.0109513	-0.0773724	[-0.126;-0.016]	indeterminate
p.Asp178Pro	substitution	178	Asp	Pro	0	0.167583	1.27629	[0.000;5.102]	pathogenic strong
p.Asp178Ser	substitution	178	Asp	Ser	0.793104	0.0262833	-0.847533	[-0.958;-0.705]	benign supporting
p.Asp178Ter	nonsense	178	Asp	Ter	0	0.0880054	1.27629	[0.979;2.367]	pathogenic strong
p.Asp178Thr	substitution	178	Asp	Thr	0.560251	0.0143354	-0.411709	[-0.450;-0.378]	benign supporting
p.Asp178Trp	substitution	178	Asp	Trp	0.395795	0.0103367	-0.107353	[-0.161;-0.059]	indeterminate
p.Asp178Tyr	substitution	178	Asp	Tyr	1.00125	0.0109589	-1.10232	[-1.114;-1.093]	benign supporting
p.Asp178Val	substitution	178	Asp	Val	0.837983	0.00773593	-0.944071	[-0.974;-0.916]	benign supporting
p.Asp228=	synonymous	228	Asp	NA	0.740141	0.00185041	-0.698216	[-0.707;-0.691]	benign supporting
p.Asp228Ala	substitution	228	Asp	Ala	0.932349	0.149192	-1.0812	[-1.165;-0.534]	benign supporting
p.Asp228Arg	substitution	228	Asp	Arg	1.06398	0.0469471	-1.08479	[-1.165;-1.084]	benign supporting
p.Asp228Asn	substitution	228	Asp	Asn	1.06126	0.165327	-1.08434	[-1.168;-0.676]	benign supporting
p.Asp228Cys	substitution	228	Asp	Cys	0.960032	0.00362703	-1.10074	[-1.106;-1.095]	benign supporting
p.Asp228Gln	substitution	228	Asp	Gln	1.3634	0.00591094	-0.95292	[-0.960;-0.946]	benign supporting
p.Asp228Glu	substitution	228	Asp	Glu	1.26754	0.00180647	-1.0444	[-1.049;-1.040]	benign supporting
p.Asp228Gly	substitution	228	Asp	Gly	0.935055	0.0993661	-1.08296	[-1.132;-0.710]	benign supporting
p.Asp228His	substitution	228	Asp	His	0	0.0924309	1.27629	[0.948;3.564]	pathogenic strong
p.Asp228Ile	substitution	228	Asp	Ile	0	0.00706045	1.27629	[1.256;1.298]	pathogenic strong
p.Asp228Leu	substitution	228	Asp	Leu	0.0813033	0.00873791	1.16432	[1.144;1.187]	pathogenic moderate
p.Asp228Lys	substitution	228	Asp	Lys	0.0372589	0.0252043	1.22301	[1.158;1.295]	pathogenic moderate
p.Asp228Pro	substitution	228	Asp	Pro	1.52466	0.0330569	-0.837288	[-0.891;-0.837]	benign supporting
p.Asp228Ser	substitution	228	Asp	Ser	0.68851	0.103809	-0.612148	[-1.041;-0.307]	benign supporting
p.Asp228Ter	nonsense	228	Asp	Ter	0	0.013164	1.27629	[1.238;1.318]	pathogenic strong
p.Asp228Thr	substitution	228	Asp	Thr	0.0414268	0.0386067	1.21735	[1.121;1.332]	pathogenic moderate
p.Asp228Trp	substitution	228	Asp	Trp	0	0.189415	1.27629	[-0.040;5.108]	pathogenic strong
p.Asp228Tyr	substitution	228	Asp	Tyr	0	0.0419519	1.27629	[1.163;1.443]	pathogenic strong
p.Asp228Val	substitution	228	Asp	Val	0.166126	0.012364	1.00148	[0.903;1.075]	pathogenic moderate
p.Asp230=	synonymous	230	Asp	NA	0.148772	0.44694	1.05354	[-1.088;5.048]	pathogenic moderate
p.Asp230Ala	substitution	230	Asp	Ala	0.317289	0.0289394	0.306674	[-0.052;0.634]	indeterminate
p.Asp230Arg	substitution	230	Asp	Arg	0.993538	0.00908878	-1.10649	[-1.115;-1.098]	benign supporting
p.Asp230Asn	substitution	230	Asp	Asn	0.852737	0.143343	-0.974035	[-1.128;-0.419]	benign supporting
p.Asp230Cys	substitution	230	Asp	Cys	0	0.082886	1.27629	[1.024;2.083]	pathogenic strong
p.Asp230Gln	substitution	230	Asp	Gln	1.37898	0.00107354	-0.943321	[-0.945;-0.942]	benign supporting
p.Asp230Glu	substitution	230	Asp	Glu	1.04446	0.0058338	-1.08584	[-1.089;-1.084]	benign supporting
p.Asp230Gly	substitution	230	Asp	Gly	0.504903	0.0393251	-0.340077	[-0.439;-0.185]	benign supporting
p.Asp230His	substitution	230	Asp	His	0	0.196645	1.27629	[-0.101;5.101]	pathogenic strong
p.Asp230Ile	substitution	230	Asp	Ile	1.32531	0.00426194	-0.977149	[-0.986;-0.972]	benign supporting
p.Asp230Leu	substitution	230	Asp	Leu	0	0.026448	1.27629	[1.201;1.373]	pathogenic strong
p.Asp230Lys	substitution	230	Asp	Lys	0.714822	0.0026956	-0.649125	[-0.659;-0.641]	benign supporting
p.Asp230Met	substitution	230	Asp	Met	1.48287	0.00349512	-0.874133	[-0.879;-0.868]	benign supporting
p.Asp230Phe	substitution	230	Asp	Phe	0	0.1202	1.27629	[0.706;5.079]	pathogenic strong
p.Asp230Pro	substitution	230	Asp	Pro	0.884666	0.164302	-1.03041	[-1.164;-0.418]	benign supporting
p.Asp230Ser	substitution	230	Asp	Ser	1.07363	0.0229582	-1.08697	[-1.120;-1.084]	benign supporting
p.Asp230Ter	nonsense	230	Asp	Ter	0.22725	0.013869	0.762616	[0.653;0.863]	pathogenic moderate
p.Asp230Thr	substitution	230	Asp	Thr	0	0.0302919	1.27629	[1.193;1.389]	pathogenic strong
p.Asp230Trp	substitution	230	Asp	Trp	1.01007	0.00251598	-1.09801	[-1.100;-1.096]	benign supporting
p.Asp230Tyr	substitution	230	Asp	Tyr	0.512412	0.0383416	-0.350239	[-0.448;-0.214]	benign supporting
p.Asp230Val	substitution	230	Asp	Val	0.907789	0.0144523	-1.06639	[-1.084;-1.022]	benign supporting
p.Asp233Ala	substitution	233	Asp	Ala	0.532334	0.0210857	-0.378417	[-0.430;-0.319]	benign supporting
p.Asp233Arg	substitution	233	Asp	Arg	0.69254	0.00844038	-0.617332	[-0.640;-0.593]	benign supporting
p.Asp233Asn	substitution	233	Asp	Asn	1.06632	0.00267702	-1.08524	[-1.086;-1.084]	benign supporting
p.Asp233Cys	substitution	233	Asp	Cys	0.856239	0.00274204	-0.981689	[-0.995;-0.970]	benign supporting
p.Asp233Gln	substitution	233	Asp	Gln	0.70265	0.00245217	-0.630968	[-0.638;-0.624]	benign supporting
p.Asp233Glu	substitution	233	Asp	Glu	0.908402	0.00167952	-1.06673	[-1.069;-1.065]	benign supporting
p.Asp233Gly	substitution	233	Asp	Gly	0.537119	0.010401	-0.384215	[-0.407;-0.357]	benign supporting
p.Asp233His	substitution	233	Asp	His	1.00295	0.00275932	-1.10145	[-1.104;-1.099]	benign supporting
p.Asp233Ile	substitution	233	Asp	Ile	0.721904	0.00214354	-0.66203	[-0.670;-0.654]	benign supporting
p.Asp233Leu	substitution	233	Asp	Leu	0.0539316	0.0427731	1.20057	[1.091;1.324]	pathogenic moderate
p.Asp233Lys	substitution	233	Asp	Lys	0.775976	0.00363569	-0.804186	[-0.827;-0.780]	benign supporting
p.Asp233Met	substitution	233	Asp	Met	0.555726	0.0130751	-0.406116	[-0.439;-0.375]	benign supporting
p.Asp233Pro	substitution	233	Asp	Pro	0.386755	0.0942907	-0.086605	[-0.425;0.850]	indeterminate
p.Asp233Ser	substitution	233	Asp	Ser	0.864078	0.105798	-0.998823	[-1.112;-0.562]	benign supporting
p.Asp233Ter	nonsense	233	Asp	Ter	0	0.00607826	1.27629	[1.258;1.295]	pathogenic strong
p.Asp233Thr	substitution	233	Asp	Thr	0.676178	0.00219606	-0.593052	[-0.600;-0.586]	benign supporting
p.Asp233Trp	substitution	233	Asp	Trp	0.029363	0.00552458	1.23386	[1.219;1.248]	pathogenic moderate
p.Asp233Tyr	substitution	233	Asp	Tyr	0.59736	0.000645574	-0.462694	[-0.465;-0.461]	benign supporting
p.Asp233Val	substitution	233	Asp	Val	0.561491	0.0764046	-0.413261	[-0.647;-0.148]	benign supporting
p.Asp240Ala	substitution	240	Asp	Ala	0.627262	0.0899027	-0.513584	[-0.870;-0.248]	benign supporting
p.Asp240Arg	substitution	240	Asp	Arg	0	0.06558	1.27629	[1.107;1.655]	pathogenic strong
p.Asp240Asn	substitution	240	Asp	Asn	1.2825	0.00409338	-1.02676	[-1.036;-1.018]	benign supporting
p.Asp240Cys	substitution	240	Asp	Cys	0.967898	0.00195907	-1.10699	[-1.110;-1.104]	benign supporting
p.Asp240Gln	substitution	240	Asp	Gln	1.08302	0.00371164	-1.08997	[-1.093;-1.088]	benign supporting
p.Asp240Glu	substitution	240	Asp	Glu	1.27054	0.00103192	-1.04085	[-1.043;-1.038]	benign supporting
p.Asp240Gly	substitution	240	Asp	Gly	0	0.0318178	1.27629	[1.189;1.394]	pathogenic strong
p.Asp240Ile	substitution	240	Asp	Ile	0.425269	0.0046618	-0.18232	[-0.205;-0.159]	indeterminate
p.Asp240Leu	substitution	240	Asp	Leu	0	0.0332463	1.27629	[1.183;1.404]	pathogenic strong
p.Asp240Lys	substitution	240	Asp	Lys	0.852735	0.0112896	-0.974032	[-1.015;-0.930]	benign supporting
p.Asp240Met	substitution	240	Asp	Met	0.145328	0.0186483	1.06429	[0.941;1.131]	pathogenic moderate
p.Asp240Phe	substitution	240	Asp	Phe	0.809505	0.0148132	-0.884959	[-0.945;-0.819]	benign supporting
p.Asp240Pro	substitution	240	Asp	Pro	0.134191	0.0492108	1.10017	[0.751;1.223]	pathogenic moderate
p.Asp240Ser	substitution	240	Asp	Ser	0	0.0348712	1.27629	[1.179;1.411]	pathogenic strong
p.Asp240Ter	nonsense	240	Asp	Ter	0.0295211	0.0769783	1.23364	[0.935;1.610]	pathogenic moderate
p.Asp240Thr	substitution	240	Asp	Thr	0.421495	0.00776536	-0.172583	[-0.212;-0.133]	indeterminate
p.Asp240Trp	substitution	240	Asp	Trp	0	0.0224076	1.27629	[1.214;1.356]	pathogenic strong
p.Asp240Tyr	substitution	240	Asp	Tyr	1.07161	0.00554952	-1.08644	[-1.090;-1.084]	benign supporting
p.Asp240Val	substitution	240	Asp	Val	0.929648	0.19083	-1.07947	[-1.166;-0.400]	benign supporting
p.Asp273Ala	substitution	273	Asp	Ala	0.14635	0.243816	1.06108	[-0.503;5.041]	pathogenic moderate
p.Asp273Arg	substitution	273	Asp	Arg	1.12581	0.0334947	-1.12967	[-1.169;-1.085]	benign supporting
p.Asp273Asn	substitution	273	Asp	Asn	1.43591	0.0130542	-0.90776	[-0.924;-0.890]	benign supporting
p.Asp273Glu	substitution	273	Asp	Glu	0.903987	0.0255476	-1.06415	[-1.096;-0.977]	benign supporting
p.Asp273Gly	substitution	273	Asp	Gly	0	0.532105	1.27629	[-1.089;5.064]	pathogenic strong
p.Asp273His	substitution	273	Asp	His	0.469423	0.3439	-0.280925	[-1.109;1.959]	indeterminate
p.Asp273Ile	substitution	273	Asp	Ile	0.380826	0.0421365	-0.0727146	[-0.270;0.426]	indeterminate
p.Asp273Phe	substitution	273	Asp	Phe	0	0.0284367	1.27629	[1.198;1.379]	pathogenic strong
p.Asp273Ser	substitution	273	Asp	Ser	0.157909	0.0386851	1.02566	[0.741;1.163]	pathogenic moderate
p.Asp273Tyr	substitution	273	Asp	Tyr	0.890681	0.00904796	-1.04043	[-1.067;-1.012]	benign supporting
p.Asp286=	synonymous	286	Asp	NA	0.924687	0.00718355	-1.07636	[-1.085;-1.068]	benign supporting
p.Asp286Ala	substitution	286	Asp	Ala	0.284946	0.0329253	0.50078	[0.021;0.786]	pathogenic supporting
p.Asp286Arg	substitution	286	Asp	Arg	0.922043	0.0049462	-1.07474	[-1.081;-1.069]	benign supporting
p.Asp286Asn	substitution	286	Asp	Asn	1.09804	0.0104874	-1.09902	[-1.120;-1.088]	benign supporting
p.Asp286Cys	substitution	286	Asp	Cys	0.59087	0.00890596	-0.453012	[-0.482;-0.429]	benign supporting
p.Asp286Gln	substitution	286	Asp	Gln	0.883616	0.00406584	-1.02871	[-1.042;-1.016]	benign supporting
p.Asp286Glu	substitution	286	Asp	Glu	1.06569	0.0107342	-1.08512	[-1.091;-1.084]	benign supporting
p.Asp286Gly	substitution	286	Asp	Gly	0.556167	0.00613225	-0.406656	[-0.421;-0.392]	benign supporting
p.Asp286His	substitution	286	Asp	His	0.707635	0.0204093	-0.638052	[-0.716;-0.579]	benign supporting
p.Asp286Ile	substitution	286	Asp	Ile	1.51997	0.0330494	-0.839605	[-0.896;-0.837]	benign supporting
p.Asp286Leu	substitution	286	Asp	Leu	0.655904	0.00615403	-0.561648	[-0.579;-0.542]	benign supporting
p.Asp286Lys	substitution	286	Asp	Lys	0.366039	0.00629506	-0.0312232	[-0.066;0.013]	indeterminate
p.Asp286Phe	substitution	286	Asp	Phe	0.506475	0.0203213	-0.342187	[-0.395;-0.276]	benign supporting
p.Asp286Pro	substitution	286	Asp	Pro	0.65231	0.0689863	-0.556468	[-0.839;-0.360]	benign supporting
p.Asp286Ser	substitution	286	Asp	Ser	0.62117	0.0729482	-0.50374	[-0.764;-0.296]	benign supporting
p.Asp286Ter	nonsense	286	Asp	Ter	0	0.0973902	1.27629	[0.904;4.996]	pathogenic strong
p.Asp286Thr	substitution	286	Asp	Thr	0.613399	0.0308293	-0.491594	[-0.589;-0.403]	benign supporting
p.Asp286Trp	substitution	286	Asp	Trp	0.728514	0.00511119	-0.67462	[-0.695;-0.656]	benign supporting
p.Asp286Tyr	substitution	286	Asp	Tyr	0.226932	0.0695251	0.763773	[-0.021;1.153]	pathogenic moderate
p.Asp286Val	substitution	286	Asp	Val	0.898009	0.0142394	-1.05321	[-1.077;-1.007]	benign supporting
p.Asp289Ala	substitution	289	Asp	Ala	1.0435	0.00442268	-1.08608	[-1.088;-1.084]	benign supporting
p.Asp289Arg	substitution	289	Asp	Arg	0.758257	0.0278318	-0.748059	[-0.891;-0.633]	benign supporting
p.Asp289Asn	substitution	289	Asp	Asn	0.447892	0.0360554	-0.238715	[-0.360;-0.062]	indeterminate
p.Asp289Cys	substitution	289	Asp	Cys	0.180756	0.0181665	0.942394	[0.802;1.063]	pathogenic moderate
p.Asp289Gln	substitution	289	Asp	Gln	1.42343	0.0148658	-0.915793	[-0.934;-0.897]	benign supporting
p.Asp289Glu	substitution	289	Asp	Glu	0.751726	0.00381575	-0.729192	[-0.751;-0.708]	benign supporting
p.Asp289Gly	substitution	289	Asp	Gly	0.61923	0.0775771	-0.500666	[-0.786;-0.276]	benign supporting
p.Asp289Ile	substitution	289	Asp	Ile	1.3979	0.0058403	-0.931706	[-0.939;-0.925]	benign supporting
p.Asp289Leu	substitution	289	Asp	Leu	0.684808	0.227752	-0.607503	[-1.113;0.739]	benign supporting
p.Asp289Lys	substitution	289	Asp	Lys	0.15111	0.0109791	1.04632	[0.977;1.106]	pathogenic moderate
p.Asp289Phe	substitution	289	Asp	Phe	1.07892	0.00981355	-1.08855	[-1.099;-1.084]	benign supporting
p.Asp289Pro	substitution	289	Asp	Pro	1.52282	0.0415046	-0.837357	[-0.906;-0.837]	benign supporting
p.Asp289Ser	substitution	289	Asp	Ser	0.785893	0.095077	-0.832347	[-1.100;-0.465]	benign supporting
p.Asp289Ter	nonsense	289	Asp	Ter	0	0.0126792	1.27629	[1.240;1.317]	pathogenic strong
p.Asp289Thr	substitution	289	Asp	Thr	1.21665	0.143372	-1.12952	[-1.169;-0.871]	benign supporting
p.Asp289Trp	substitution	289	Asp	Trp	1.06733	0.00675076	-1.08545	[-1.089;-1.084]	benign supporting
p.Asp289Tyr	substitution	289	Asp	Tyr	0.865388	0.00796082	-1.00072	[-1.024;-0.968]	benign supporting
p.Asp289Val	substitution	289	Asp	Val	1.05247	0.042122	-1.08407	[-1.144;-1.084]	benign supporting
p.Asp307Ala	substitution	307	Asp	Ala	0	0.137644	1.27629	[0.520;5.098]	pathogenic strong
p.Asp307Arg	substitution	307	Asp	Arg	0.291229	0.157378	0.464689	[-0.464;1.300]	pathogenic supporting
p.Asp307Asn	substitution	307	Asp	Asn	1.1826	0.00931666	-1.16549	[-1.169;-1.163]	benign supporting
p.Asp307Cys	substitution	307	Asp	Cys	0.812037	0.00324982	-0.89115	[-0.907;-0.876]	benign supporting
p.Asp307Gln	substitution	307	Asp	Gln	0.146343	0.257701	1.06111	[-0.565;5.049]	pathogenic moderate
p.Asp307Glu	substitution	307	Asp	Glu	0.522874	0.0517152	-0.364791	[-0.507;-0.166]	benign supporting
p.Asp307Gly	substitution	307	Asp	Gly	1.22343	0.0271257	-1.11525	[-1.169;-1.033]	benign supporting
p.Asp307His	substitution	307	Asp	His	1.32329	0.00345373	-0.978717	[-0.987;-0.974]	benign supporting
p.Asp307Ile	substitution	307	Asp	Ile	0	0.165903	1.27629	[0.000;5.105]	pathogenic strong
p.Asp307Leu	substitution	307	Asp	Leu	0	0.18331	1.27629	[-0.006;5.100]	pathogenic strong
p.Asp307Lys	substitution	307	Asp	Lys	1.9067	0.00745844	0	[0.000;0.000]	indeterminate
p.Asp307Phe	substitution	307	Asp	Phe	1.47532	0.00166495	-0.880072	[-0.882;-0.878]	benign supporting
p.Asp307Ser	substitution	307	Asp	Ser	0.638676	0.0167655	-0.532895	[-0.586;-0.479]	benign supporting
p.Asp307Ter	nonsense	307	Asp	Ter	0.263733	0.0436649	0.609835	[0.057;0.951]	pathogenic supporting
p.Asp307Thr	substitution	307	Asp	Thr	0.402672	0.229165	-0.122999	[-0.971;1.353]	indeterminate
p.Asp307Trp	substitution	307	Asp	Trp	1.32325	0.00238492	-0.978757	[-0.984;-0.975]	benign supporting
p.Asp307Tyr	substitution	307	Asp	Tyr	0.807701	0.0044469	-0.880621	[-0.902;-0.861]	benign supporting
p.Asp307Val	substitution	307	Asp	Val	0.671537	0.209785	-0.585505	[-1.111;0.638]	benign supporting
p.Asp311Ala	substitution	311	Asp	Ala	1.23177	0.0617874	-1.0976	[-1.169;-0.959]	benign supporting
p.Asp311Arg	substitution	311	Asp	Arg	0.832216	0.0135678	-0.933242	[-0.988;-0.875]	benign supporting
p.Asp311Asn	substitution	311	Asp	Asn	0.924776	0.00215047	-1.07641	[-1.079;-1.074]	benign supporting
p.Asp311Cys	substitution	311	Asp	Cys	0	0.0216065	1.27629	[1.216;1.349]	pathogenic strong
p.Asp311Gln	substitution	311	Asp	Gln	0.875044	0.00291186	-1.01517	[-1.024;-1.006]	benign supporting
p.Asp311Glu	substitution	311	Asp	Glu	1.14755	0.0141418	-1.16598	[-1.170;-1.122]	benign supporting
p.Asp311Gly	substitution	311	Asp	Gly	1.08674	0.0643713	-1.09141	[-1.168;-1.084]	benign supporting
p.Asp311His	substitution	311	Asp	His	1.12896	0.0134337	-1.13415	[-1.169;-1.103]	benign supporting
p.Asp311Ile	substitution	311	Asp	Ile	0.163239	0.00907621	1.00977	[0.941;1.064]	pathogenic moderate
p.Asp311Leu	substitution	311	Asp	Leu	0.236562	0.0591802	0.728763	[0.013;1.117]	pathogenic moderate
p.Asp311Lys	substitution	311	Asp	Lys	0	0.024032	1.27629	[1.208;1.359]	pathogenic strong
p.Asp311Met	substitution	311	Asp	Met	1.16218	0.00183818	-1.16515	[-1.166;-1.164]	benign supporting
p.Asp311Phe	substitution	311	Asp	Phe	0.01158	0.0152758	1.25907	[1.217;1.306]	pathogenic moderate
p.Asp311Pro	substitution	311	Asp	Pro	0.704649	0.0219244	-0.633778	[-0.717;-0.571]	benign supporting
p.Asp311Ser	substitution	311	Asp	Ser	0.369749	0.0302353	-0.0427754	[-0.193;0.350]	indeterminate
p.Asp311Ter	nonsense	311	Asp	Ter	0	0.0135183	1.27629	[1.237;1.319]	pathogenic strong
p.Asp311Thr	substitution	311	Asp	Thr	0.371816	0.0305282	-0.0486592	[-0.198;0.333]	indeterminate
p.Asp311Trp	substitution	311	Asp	Trp	0.679804	0.0081367	-0.599112	[-0.621;-0.574]	benign supporting
p.Asp311Tyr	substitution	311	Asp	Tyr	0.523274	0.00458359	-0.365358	[-0.378;-0.353]	benign supporting
p.Asp311Val	substitution	311	Asp	Val	0.901191	0.0272748	-1.05897	[-1.096;-0.965]	benign supporting
p.Asp312=	synonymous	312	Asp	NA	1.10929	0.0026307	-1.10974	[-1.115;-1.105]	benign supporting
p.Asp312Ala	substitution	312	Asp	Ala	0.925143	0.0918883	-1.07664	[-1.115;-0.705]	benign supporting
p.Asp312Arg	substitution	312	Asp	Arg	0.95724	0.0737688	-1.0986	[-1.115;-0.889]	benign supporting
p.Asp312Asn	substitution	312	Asp	Asn	1.25073	0.00862298	-1.06458	[-1.093;-1.044]	benign supporting
p.Asp312Cys	substitution	312	Asp	Cys	1.12835	0.0343729	-1.13325	[-1.169;-1.085]	benign supporting
p.Asp312Glu	substitution	312	Asp	Glu	0.803998	0.00410349	-0.871899	[-0.891;-0.854]	benign supporting
p.Asp312Gly	substitution	312	Asp	Gly	0.758431	1.04825	-0.748573	[-2.095;4.795]	benign supporting
p.Asp312His	substitution	312	Asp	His	0.993578	0.0197796	-1.10647	[-1.115;-1.089]	benign supporting
p.Asp312Ile	substitution	312	Asp	Ile	0	0.0290812	1.27629	[1.196;1.384]	pathogenic strong
p.Asp312Leu	substitution	312	Asp	Leu	0.409698	0.0413762	-0.141757	[-0.320;0.219]	indeterminate
p.Asp312Lys	substitution	312	Asp	Lys	0	0.0367267	1.27629	[1.176;1.420]	pathogenic strong
p.Asp312Met	substitution	312	Asp	Met	0.61001	0.010601	-0.485274	[-0.520;-0.450]	benign supporting
p.Asp312Phe	substitution	312	Asp	Phe	0.36736	0.108313	-0.0355714	[-0.442;1.036]	indeterminate
p.Asp312Pro	substitution	312	Asp	Pro	0.032177	0.0596017	1.22997	[1.050;1.456]	pathogenic moderate
p.Asp312Ser	substitution	312	Asp	Ser	0	0.0349525	1.27629	[1.180;1.407]	pathogenic strong
p.Asp312Ter	nonsense	312	Asp	Ter	0	0.0199718	1.27629	[1.220;1.343]	pathogenic strong
p.Asp312Thr	substitution	312	Asp	Thr	0	0.00987195	1.27629	[1.248;1.308]	pathogenic strong
p.Asp312Trp	substitution	312	Asp	Trp	0.363463	0.00765995	-0.0223782	[-0.067;0.040]	indeterminate
p.Asp312Tyr	substitution	312	Asp	Tyr	0.919379	0.00853747	-1.07313	[-1.084;-1.062]	benign supporting
p.Asp312Val	substitution	312	Asp	Val	0.426659	0.0628951	-0.185893	[-0.401;0.385]	indeterminate
p.Asp352Ala	substitution	352	Asp	Ala	0.975729	0.0119841	-1.11358	[-1.116;-1.095]	benign supporting
p.Asp352Arg	substitution	352	Asp	Arg	0.833146	0.0124983	-0.934958	[-0.984;-0.882]	benign supporting
p.Asp352Asn	substitution	352	Asp	Asn	0.43998	0.0136917	-0.219957	[-0.275;-0.152]	indeterminate
p.Asp352Cys	substitution	352	Asp	Cys	0	0.0294606	1.27629	[1.194;1.386]	pathogenic strong
p.Asp352Gln	substitution	352	Asp	Gln	0.868271	0.0122991	-1.00495	[-1.043;-0.956]	benign supporting
p.Asp352Glu	substitution	352	Asp	Glu	0.192721	0.0263038	0.892963	[0.701;1.079]	pathogenic moderate
p.Asp352Gly	substitution	352	Asp	Gly	0	0.573785	1.27629	[-1.096;5.050]	pathogenic strong
p.Asp352His	substitution	352	Asp	His	1.22455	0.00355446	-1.11287	[-1.127;-1.098]	benign supporting
p.Asp352Ile	substitution	352	Asp	Ile	0	0.0361758	1.27629	[1.177;1.416]	pathogenic strong
p.Asp352Leu	substitution	352	Asp	Leu	0.935168	0.0152957	-1.08304	[-1.104;-1.065]	benign supporting
p.Asp352Lys	substitution	352	Asp	Lys	0.782446	0.00398453	-0.825323	[-0.841;-0.800]	benign supporting
p.Asp352Met	substitution	352	Asp	Met	0.722673	0.0053835	-0.663466	[-0.684;-0.644]	benign supporting
p.Asp352Phe	substitution	352	Asp	Phe	1.15856	0.00205236	-1.16645	[-1.168;-1.165]	benign supporting
p.Asp352Pro	substitution	352	Asp	Pro	1.11851	0.0208555	-1.12019	[-1.169;-1.088]	benign supporting
p.Asp352Ser	substitution	352	Asp	Ser	0.77265	0.00324284	-0.793021	[-0.815;-0.773]	benign supporting
p.Asp352Ter	nonsense	352	Asp	Ter	0.796419	0.0623402	-0.854755	[-1.073;-0.594]	benign supporting
p.Asp352Thr	substitution	352	Asp	Thr	0.528455	0.100252	-0.372771	[-0.663;0.165]	benign supporting
p.Asp352Trp	substitution	352	Asp	Trp	0.729234	0.00265671	-0.676024	[-0.686;-0.666]	benign supporting
p.Asp352Tyr	substitution	352	Asp	Tyr	1.08101	0.00437563	-1.08925	[-1.093;-1.087]	benign supporting
p.Asp352Val	substitution	352	Asp	Val	0.659148	0.0115631	-0.566415	[-0.602;-0.529]	benign supporting
p.Asp359Ala	substitution	359	Asp	Ala	1.52811	0.00693719	-0.837187	[-0.845;-0.837]	benign supporting
p.Asp359Arg	substitution	359	Asp	Arg	1.31577	0.00380288	-0.987678	[-0.997;-0.979]	benign supporting
p.Asp359Asn	substitution	359	Asp	Asn	0.7059	0.0359186	-0.635558	[-0.801;-0.529]	benign supporting
p.Asp359Cys	substitution	359	Asp	Cys	1.11358	0.00604296	-1.1144	[-1.129;-1.102]	benign supporting
p.Asp359Gln	substitution	359	Asp	Gln	0.256026	0.0681166	0.646078	[-0.091;1.115]	pathogenic moderate
p.Asp359Glu	substitution	359	Asp	Glu	0.883678	0.0484587	-1.02881	[-1.109;-0.835]	benign supporting
p.Asp359Gly	substitution	359	Asp	Gly	1.00907	0.0460793	-1.09847	[-1.115;-1.072]	benign supporting
p.Asp359His	substitution	359	Asp	His	1.04761	0.00616747	-1.08509	[-1.088;-1.084]	benign supporting
p.Asp359Leu	substitution	359	Asp	Leu	0.425109	0.0586786	-0.181907	[-0.388;0.360]	indeterminate
p.Asp359Lys	substitution	359	Asp	Lys	0.211858	0.0120303	0.81901	[0.733;0.910]	pathogenic moderate
p.Asp359Met	substitution	359	Asp	Met	0	0.105907	1.27629	[0.848;5.062]	pathogenic strong
p.Asp359Phe	substitution	359	Asp	Phe	0.564334	0.0287305	-0.416854	[-0.502;-0.343]	benign supporting
p.Asp359Ser	substitution	359	Asp	Ser	0.0498231	0.0212062	1.20606	[1.153;1.262]	pathogenic moderate
p.Asp359Ter	nonsense	359	Asp	Ter	1.32781	0.00286013	-0.975504	[-0.980;-0.972]	benign supporting
p.Asp359Trp	substitution	359	Asp	Trp	1.04055	0.00814108	-1.08685	[-1.092;-1.084]	benign supporting
p.Asp359Tyr	substitution	359	Asp	Tyr	1.06749	0.0125279	-1.08548	[-1.094;-1.084]	benign supporting
p.Asp359Val	substitution	359	Asp	Val	0.079972	0.123734	1.16608	[0.250;1.984]	pathogenic moderate
p.Asp36=	synonymous	36	Asp	NA	0.929508	0.000938624	-1.07938	[-1.081;-1.078]	benign supporting
p.Asp36Ala	substitution	36	Asp	Ala	0.755391	0.0256163	-0.739676	[-0.878;-0.632]	benign supporting
p.Asp36Arg	substitution	36	Asp	Arg	0.574007	0.0124656	-0.429458	[-0.465;-0.399]	benign supporting
p.Asp36Asn	substitution	36	Asp	Asn	0.835616	0.0168209	-0.939571	[-1.006;-0.869]	benign supporting
p.Asp36Cys	substitution	36	Asp	Cys	0.501717	0.00215172	-0.335828	[-0.341;-0.330]	benign supporting
p.Asp36Gln	substitution	36	Asp	Gln	1.33275	0.00276576	-0.97229	[-0.976;-0.969]	benign supporting
p.Asp36Glu	substitution	36	Asp	Glu	0.867656	0.00221803	-1.00405	[-1.010;-0.998]	benign supporting
p.Asp36Gly	substitution	36	Asp	Gly	1.03606	0.0102601	-1.08813	[-1.095;-1.084]	benign supporting
p.Asp36His	substitution	36	Asp	His	1.04828	0.00307706	-1.08495	[-1.086;-1.084]	benign supporting
p.Asp36Ile	substitution	36	Asp	Ile	0.527119	0.00325119	-0.370846	[-0.380;-0.362]	benign supporting
p.Asp36Leu	substitution	36	Asp	Leu	0.714412	0.0402557	-0.648396	[-0.850;-0.527]	benign supporting
p.Asp36Lys	substitution	36	Asp	Lys	1.10822	0.00360404	-1.10863	[-1.116;-1.102]	benign supporting
p.Asp36Met	substitution	36	Asp	Met	1.16899	0.00159884	-1.16379	[-1.164;-1.164]	benign supporting
p.Asp36Pro	substitution	36	Asp	Pro	0	0.0625249	1.27629	[1.114;1.612]	pathogenic strong
p.Asp36Ser	substitution	36	Asp	Ser	0.953772	0.017573	-1.09601	[-1.115;-1.073]	benign supporting
p.Asp36Ter	nonsense	36	Asp	Ter	0.140901	0.00644397	1.07833	[1.039;1.108]	pathogenic moderate
p.Asp36Thr	substitution	36	Asp	Thr	0.902667	0.00192664	-1.06169	[-1.066;-1.055]	benign supporting
p.Asp36Trp	substitution	36	Asp	Trp	0.561525	0.00235421	-0.413303	[-0.419;-0.407]	benign supporting
p.Asp36Tyr	substitution	36	Asp	Tyr	0.835093	0.0118926	-0.938588	[-0.986;-0.890]	benign supporting
p.Asp36Val	substitution	36	Asp	Val	0.984977	0.00784654	-1.11158	[-1.116;-1.103]	benign supporting
p.Asp61=	synonymous	61	Asp	NA	0.874444	0.0423052	-1.01425	[-1.098;-0.847]	benign supporting
p.Asp61Ala	substitution	61	Asp	Ala	0	0.484108	1.27629	[-1.082;5.078]	pathogenic strong
p.Asp61Arg	substitution	61	Asp	Arg	0	0.880298	1.27629	[-1.119;5.004]	pathogenic strong
p.Asp61Asn	substitution	61	Asp	Asn	0	0.579293	1.27629	[-1.093;5.056]	pathogenic strong
p.Asp61Cys	substitution	61	Asp	Cys	0	0.772153	1.27629	[-1.112;5.026]	pathogenic strong
p.Asp61Gln	substitution	61	Asp	Gln	0	0.159146	1.27629	[0.000;5.102]	pathogenic strong
p.Asp61Glu	substitution	61	Asp	Glu	1.09055	0.241375	-1.09306	[-1.168;-0.474]	benign supporting
p.Asp61Gly	substitution	61	Asp	Gly	0.0400461	0.203379	1.21922	[-0.194;5.095]	pathogenic moderate
p.Asp61His	substitution	61	Asp	His	0.255844	0.496759	0.646931	[-1.108;5.033]	pathogenic moderate
p.Asp61Leu	substitution	61	Asp	Leu	0.89743	0.446879	-1.05218	[-1.169;1.243]	benign supporting
p.Asp61Lys	substitution	61	Asp	Lys	0.357796	0.0442854	-0.0019812	[-0.234;0.578]	indeterminate
p.Asp61Phe	substitution	61	Asp	Phe	0	0.0378858	1.27629	[1.173;1.425]	pathogenic strong
p.Asp61Pro	substitution	61	Asp	Pro	0.0607888	0.242574	1.19146	[-0.384;5.089]	pathogenic moderate
p.Asp61Ser	substitution	61	Asp	Ser	0	0.339959	1.27629	[-0.593;5.094]	pathogenic strong
p.Asp61Ter	nonsense	61	Asp	Ter	0	0.178599	1.27629	[0.000;5.106]	pathogenic strong
p.Asp61Thr	substitution	61	Asp	Thr	0	0.134796	1.27629	[0.542;5.099]	pathogenic strong
p.Asp61Trp	substitution	61	Asp	Trp	0.427201	0.831101	-0.187287	[-1.166;4.914]	indeterminate
p.Asp61Tyr	substitution	61	Asp	Tyr	0.335048	0.12671	0.164653	[-0.448;1.150]	indeterminate
p.Asp61Val	substitution	61	Asp	Val	0	0.244829	1.27629	[-0.294;5.104]	pathogenic strong
p.Asp65Ala	substitution	65	Asp	Ala	0.527778	0.00434698	-0.371795	[-0.383;-0.360]	benign supporting
p.Asp65Arg	substitution	65	Asp	Arg	0.987495	0.00223725	-1.11003	[-1.113;-1.108]	benign supporting
p.Asp65Asn	substitution	65	Asp	Asn	0.316368	0.0116084	0.312632	[0.129;0.450]	indeterminate
p.Asp65Cys	substitution	65	Asp	Cys	0.390847	0.00752556	-0.0960494	[-0.131;-0.060]	indeterminate
p.Asp65Gln	substitution	65	Asp	Gln	0.585098	0.0223627	-0.444703	[-0.515;-0.388]	benign supporting
p.Asp65Glu	substitution	65	Asp	Glu	1.21043	0.010858	-1.14264	[-1.169;-1.097]	benign supporting
p.Asp65Gly	substitution	65	Asp	Gly	0.710127	0.01679	-0.64169	[-0.706;-0.596]	benign supporting
p.Asp65His	substitution	65	Asp	His	0.838394	0.0112837	-0.944862	[-0.993;-0.901]	benign supporting
p.Asp65Ile	substitution	65	Asp	Ile	0.644604	0.012818	-0.543425	[-0.582;-0.500]	benign supporting
p.Asp65Leu	substitution	65	Asp	Leu	0.170728	0.0148188	0.986383	[0.866;1.076]	pathogenic moderate
p.Asp65Lys	substitution	65	Asp	Lys	1.13378	0.00439557	-1.14146	[-1.156;-1.129]	benign supporting
p.Asp65Met	substitution	65	Asp	Met	0.120664	0.0110671	1.1168	[1.074;1.143]	pathogenic moderate
p.Asp65Phe	substitution	65	Asp	Phe	0.784154	0.00448211	-0.828785	[-0.847;-0.802]	benign supporting
p.Asp65Pro	substitution	65	Asp	Pro	0.760979	0.0530046	-0.756183	[-1.000;-0.564]	benign supporting
p.Asp65Ser	substitution	65	Asp	Ser	0.824242	0.0304398	-0.918974	[-1.027;-0.771]	benign supporting
p.Asp65Ter	nonsense	65	Asp	Ter	0	0.0150763	1.27629	[1.235;1.326]	pathogenic strong
p.Asp65Thr	substitution	65	Asp	Thr	0.763151	0.0141206	-0.762785	[-0.841;-0.689]	benign supporting
p.Asp65Trp	substitution	65	Asp	Trp	0.654865	0.00519482	-0.56014	[-0.575;-0.543]	benign supporting
p.Asp65Tyr	substitution	65	Asp	Tyr	0.777631	0.00423589	-0.809863	[-0.832;-0.782]	benign supporting
p.Asp65Val	substitution	65	Asp	Val	0.767235	0.00978824	-0.775503	[-0.833;-0.719]	benign supporting
p.Asp91=	synonymous	91	Asp	NA	1.33278	0.00248391	-0.97227	[-0.975;-0.969]	benign supporting
p.Asp91Ala	substitution	91	Asp	Ala	0.61566	0.0141897	-0.495084	[-0.540;-0.449]	benign supporting
p.Asp91Arg	substitution	91	Asp	Arg	0.126	0.131678	1.11045	[-0.088;1.655]	pathogenic moderate
p.Asp91Asn	substitution	91	Asp	Asn	0.956324	0.00957459	-1.09791	[-1.113;-1.085]	benign supporting
p.Asp91Cys	substitution	91	Asp	Cys	0.30322	0.0206999	0.394233	[0.077;0.613]	pathogenic supporting
p.Asp91Gln	substitution	91	Asp	Gln	0.464352	0.0170668	-0.271181	[-0.330;-0.198]	indeterminate
p.Asp91Glu	substitution	91	Asp	Glu	1.06485	0.0386745	-1.08495	[-1.152;-1.084]	benign supporting
p.Asp91Gly	substitution	91	Asp	Gly	0.312115	0.0133398	0.339694	[0.142;0.494]	pathogenic supporting
p.Asp91His	substitution	91	Asp	His	0.147312	0.0816264	1.05808	[0.354;1.299]	pathogenic moderate
p.Asp91Ile	substitution	91	Asp	Ile	0.132967	0.0554541	1.10211	[0.716;1.244]	pathogenic moderate
p.Asp91Leu	substitution	91	Asp	Leu	0.0287989	0.0543982	1.23464	[1.094;1.439]	pathogenic moderate
p.Asp91Lys	substitution	91	Asp	Lys	0.964602	0.0153096	-1.10433	[-1.115;-1.083]	benign supporting
p.Asp91Met	substitution	91	Asp	Met	0.0602803	0.0116264	1.19213	[1.162;1.222]	pathogenic moderate
p.Asp91Phe	substitution	91	Asp	Phe	0	0.0464469	1.27629	[1.154;1.480]	pathogenic strong
p.Asp91Pro	substitution	91	Asp	Pro	0.234646	0.0836941	0.735732	[-0.118;1.178]	pathogenic moderate
p.Asp91Ser	substitution	91	Asp	Ser	0.711373	0.0267922	-0.643533	[-0.766;-0.566]	benign supporting
p.Asp91Ter	nonsense	91	Asp	Ter	0	0.0325942	1.27629	[1.187;1.396]	pathogenic strong
p.Asp91Thr	substitution	91	Asp	Thr	0.0450467	0.0172299	1.21247	[1.169;1.259]	pathogenic moderate
p.Asp91Trp	substitution	91	Asp	Trp	0	0.0435358	1.27629	[1.160;1.465]	pathogenic strong
p.Asp91Tyr	substitution	91	Asp	Tyr	0.248192	0.120136	0.683052	[-0.307;1.252]	pathogenic moderate
p.Asp91Val	substitution	91	Asp	Val	0.199157	0.00718031	0.867398	[0.813;0.924]	pathogenic moderate
p.Asp99=	synonymous	99	Asp	NA	1.12687	0.0116456	-1.13115	[-1.168;-1.105]	benign supporting
p.Asp99Ala	substitution	99	Asp	Ala	0.124937	0.0450906	1.11171	[0.816;1.223]	pathogenic moderate
p.Asp99Arg	substitution	99	Asp	Arg	0	0.0333326	1.27629	[1.186;1.405]	pathogenic strong
p.Asp99Asn	substitution	99	Asp	Asn	0.191571	0.0918435	0.897596	[-0.047;1.255]	pathogenic moderate
p.Asp99Cys	substitution	99	Asp	Cys	0	0.0368003	1.27629	[1.177;1.422]	pathogenic strong
p.Asp99Gln	substitution	99	Asp	Gln	0	0.114265	1.27629	[0.762;5.084]	pathogenic strong
p.Asp99Glu	substitution	99	Asp	Glu	0.473482	0.432744	-0.288758	[-1.131;4.803]	indeterminate
p.Asp99Gly	substitution	99	Asp	Gly	0.129856	0.0566502	1.10586	[0.706;1.249]	pathogenic moderate
p.Asp99His	substitution	99	Asp	His	0.505256	0.0625297	-0.34055	[-0.514;-0.085]	benign supporting
p.Asp99Ile	substitution	99	Asp	Ile	0	0.0953027	1.27629	[0.915;4.967]	pathogenic strong
p.Asp99Leu	substitution	99	Asp	Leu	0	0.0231776	1.27629	[1.212;1.358]	pathogenic strong
p.Asp99Lys	substitution	99	Asp	Lys	0	0.164928	1.27629	[0.000;5.105]	pathogenic strong
p.Asp99Met	substitution	99	Asp	Met	0.187786	0.0209675	0.913014	[0.754;1.061]	pathogenic moderate
p.Asp99Phe	substitution	99	Asp	Phe	0	0.155373	1.27629	[0.072;5.100]	pathogenic strong
p.Asp99Pro	substitution	99	Asp	Pro	0.329439	0.0136862	0.212928	[0.004;0.398]	indeterminate
p.Asp99Ser	substitution	99	Asp	Ser	0	0.0256007	1.27629	[1.207;1.367]	pathogenic strong
p.Asp99Ter	nonsense	99	Asp	Ter	0.351991	0.0209654	0.019446	[-0.103;0.348]	indeterminate
p.Asp99Thr	substitution	99	Asp	Thr	0	0.0495554	1.27629	[1.146;1.500]	pathogenic strong
p.Asp99Trp	substitution	99	Asp	Trp	0	0.013349	1.27629	[1.237;1.320]	pathogenic strong
p.Asp99Tyr	substitution	99	Asp	Tyr	0	0.063724	1.27629	[1.113;1.644]	pathogenic strong
p.Asp99Val	substitution	99	Asp	Val	0	0.0559957	1.27629	[1.129;1.550]	pathogenic strong
p.Cys114=	synonymous	114	Cys	NA	0.941933	0.00363316	-1.08758	[-1.092;-1.083]	benign supporting
p.Cys114Ala	substitution	114	Cys	Ala	0.362012	0.0835671	-0.0171743	[-0.370;0.883]	indeterminate
p.Cys114Arg	substitution	114	Cys	Arg	0.726312	0.0322557	-0.670364	[-0.840;-0.570]	benign supporting
p.Cys114Asn	substitution	114	Cys	Asn	0.780092	0.0249111	-0.818467	[-0.927;-0.681]	benign supporting
p.Cys114Asp	substitution	114	Cys	Asp	0.813487	0.0216797	-0.894749	[-0.980;-0.786]	benign supporting
p.Cys114Gln	substitution	114	Cys	Gln	0.956155	0.00668204	-1.09778	[-1.108;-1.089]	benign supporting
p.Cys114Glu	substitution	114	Cys	Glu	0	0.0166878	1.27629	[1.229;1.331]	pathogenic strong
p.Cys114Gly	substitution	114	Cys	Gly	0.561301	0.0206195	-0.413023	[-0.469;-0.363]	benign supporting
p.Cys114His	substitution	114	Cys	His	0.269552	0.0779044	0.582382	[-0.178;1.118]	pathogenic supporting
p.Cys114Ile	substitution	114	Cys	Ile	1.02951	0.0151664	-1.09023	[-1.103;-1.084]	benign supporting
p.Cys114Leu	substitution	114	Cys	Leu	0.795597	0.00500371	-0.85295	[-0.875;-0.832]	benign supporting
p.Cys114Lys	substitution	114	Cys	Lys	0.597239	0.0153578	-0.462509	[-0.514;-0.421]	benign supporting
p.Cys114Phe	substitution	114	Cys	Phe	0.633076	0.00957907	-0.523271	[-0.556;-0.494]	benign supporting
p.Cys114Pro	substitution	114	Cys	Pro	0.835572	0.117134	-0.939489	[-1.112;-0.478]	benign supporting
p.Cys114Ser	substitution	114	Cys	Ser	0.970838	0.0290072	-1.10942	[-1.115;-1.070]	benign supporting
p.Cys114Ter	nonsense	114	Cys	Ter	0.0097609	0.0636084	1.26173	[1.093;1.573]	pathogenic moderate
p.Cys114Thr	substitution	114	Cys	Thr	1.11198	0.0120117	-1.11262	[-1.144;-1.092]	benign supporting
p.Cys114Trp	substitution	114	Cys	Trp	0.682489	0.00987492	-0.603698	[-0.630;-0.573]	benign supporting
p.Cys114Tyr	substitution	114	Cys	Tyr	0.405332	0.137958	-0.130144	[-0.597;1.093]	indeterminate
p.Cys114Val	substitution	114	Cys	Val	0.386303	0.0427249	-0.0855553	[-0.283;0.406]	indeterminate
p.Cys211=	synonymous	211	Cys	NA	1.07322	0.00417297	-1.08686	[-1.089;-1.085]	benign supporting
p.Cys211Ala	substitution	211	Cys	Ala	0.845398	0.0449512	-0.958698	[-1.082;-0.746]	benign supporting
p.Cys211Arg	substitution	211	Cys	Arg	0	0.0532988	1.27629	[1.138;1.535]	pathogenic strong
p.Cys211Glu	substitution	211	Cys	Glu	0	0.0135809	1.27629	[1.238;1.321]	pathogenic strong
p.Cys211Gly	substitution	211	Cys	Gly	0.5799	0.0540929	-0.437446	[-0.606;-0.292]	benign supporting
p.Cys211Leu	substitution	211	Cys	Leu	0.838271	0.141169	-0.944624	[-1.115;-0.415]	benign supporting
p.Cys211Lys	substitution	211	Cys	Lys	0	0.0318715	1.27629	[1.187;1.397]	pathogenic strong
p.Cys211Met	substitution	211	Cys	Met	1.43583	0.00335849	-0.907813	[-0.912;-0.903]	benign supporting
p.Cys211Phe	substitution	211	Cys	Phe	1.29796	0.0173435	-1.00866	[-1.048;-0.973]	benign supporting
p.Cys211Pro	substitution	211	Cys	Pro	0	0.0664972	1.27629	[1.104;1.667]	pathogenic strong
p.Cys211Ser	substitution	211	Cys	Ser	0.907949	0.0864956	-1.06648	[-1.114;-0.703]	benign supporting
p.Cys211Ter	nonsense	211	Cys	Ter	0.0570751	0.169167	1.19639	[-0.092;5.075]	pathogenic moderate
p.Cys211Thr	substitution	211	Cys	Thr	0.288036	0.118887	0.483073	[-0.355;1.196]	pathogenic supporting
p.Cys211Trp	substitution	211	Cys	Trp	0.535261	0.0874218	-0.382116	[-0.635;-0.029]	benign supporting
p.Cys211Tyr	substitution	211	Cys	Tyr	0.748403	0.118784	-0.719906	[-1.098;-0.354]	benign supporting
p.Cys211Val	substitution	211	Cys	Val	0.931848	0.63786	-1.08088	[-3.300;1.580]	benign supporting
p.Cys247=	synonymous	247	Cys	NA	1.34367	0.00434214	-0.965282	[-0.971;-0.960]	benign supporting
p.Cys247Ala	substitution	247	Cys	Ala	1.28809	0.0638612	-1.02021	[-1.167;-0.922]	benign supporting
p.Cys247Arg	substitution	247	Cys	Arg	0	0.0354064	1.27629	[1.180;1.413]	pathogenic strong
p.Cys247Asn	substitution	247	Cys	Asn	0.475124	0.0112571	-0.291936	[-0.328;-0.249]	indeterminate
p.Cys247Gln	substitution	247	Cys	Gln	0	0.0584378	1.27629	[1.126;1.578]	pathogenic strong
p.Cys247Glu	substitution	247	Cys	Glu	0.224867	0.00899005	0.77129	[0.707;0.837]	pathogenic moderate
p.Cys247Gly	substitution	247	Cys	Gly	0.461295	0.0527395	-0.265321	[-0.418;-0.003]	indeterminate
p.Cys247His	substitution	247	Cys	His	0	0.189467	1.27629	[-0.059;5.105]	pathogenic strong
p.Cys247Ile	substitution	247	Cys	Ile	0	0.11974	1.27629	[0.735;5.080]	pathogenic strong
p.Cys247Leu	substitution	247	Cys	Leu	0.26329	0.0220971	0.611918	[0.376;0.789]	pathogenic supporting
p.Cys247Met	substitution	247	Cys	Met	0.143843	0.220603	1.06897	[-0.439;5.021]	pathogenic moderate
p.Cys247Phe	substitution	247	Cys	Phe	0.386731	0.134103	-0.0865484	[-0.547;1.110]	indeterminate
p.Cys247Ser	substitution	247	Cys	Ser	0.785112	0.0570869	-0.830742	[-1.050;-0.584]	benign supporting
p.Cys247Ter	nonsense	247	Cys	Ter	0	0.0814032	1.27629	[1.008;2.107]	pathogenic strong
p.Cys247Thr	substitution	247	Cys	Thr	0.408829	0.0198306	-0.139455	[-0.236;-0.043]	indeterminate
p.Cys247Trp	substitution	247	Cys	Trp	0.128012	0.00879065	1.10806	[1.064;1.129]	pathogenic moderate
p.Cys247Tyr	substitution	247	Cys	Tyr	0.821763	0.0860443	-0.914693	[-1.105;-0.554]	benign supporting
p.Cys247Val	substitution	247	Cys	Val	0.715531	0.00786179	-0.650391	[-0.679;-0.627]	benign supporting
p.Cys261=	synonymous	261	Cys	NA	1.30466	0.00486177	-1.00079	[-1.012;-0.989]	benign supporting
p.Cys261Ala	substitution	261	Cys	Ala	0	0.0535418	1.27629	[1.135;1.527]	pathogenic strong
p.Cys261Arg	substitution	261	Cys	Arg	0.0362622	0.0286207	1.22437	[1.150;1.309]	pathogenic moderate
p.Cys261Asn	substitution	261	Cys	Asn	0	0.129788	1.27629	[0.618;5.098]	pathogenic strong
p.Cys261Asp	substitution	261	Cys	Asp	0.274047	0.0312045	0.561035	[0.159;0.815]	pathogenic supporting
p.Cys261Gln	substitution	261	Cys	Gln	0.0571949	0.127779	1.19623	[0.330;4.703]	pathogenic moderate
p.Cys261Glu	substitution	261	Cys	Glu	0	0.014574	1.27629	[1.236;1.324]	pathogenic strong
p.Cys261Gly	substitution	261	Cys	Gly	0.21821	0.315031	0.795607	[-0.953;5.034]	pathogenic moderate
p.Cys261His	substitution	261	Cys	His	0	0.0271185	1.27629	[1.203;1.372]	pathogenic strong
p.Cys261Ile	substitution	261	Cys	Ile	0	0.0617287	1.27629	[1.115;1.630]	pathogenic strong
p.Cys261Leu	substitution	261	Cys	Leu	0	0.105369	1.27629	[0.844;5.050]	pathogenic strong
p.Cys261Lys	substitution	261	Cys	Lys	0	0.0303897	1.27629	[1.192;1.388]	pathogenic strong
p.Cys261Met	substitution	261	Cys	Met	0	0.113753	1.27629	[0.789;5.064]	pathogenic strong
p.Cys261Phe	substitution	261	Cys	Phe	0.264763	0.0351674	0.604983	[0.174;0.878]	pathogenic supporting
p.Cys261Pro	substitution	261	Cys	Pro	0	0.0978007	1.27629	[0.904;4.956]	pathogenic strong
p.Cys261Ser	substitution	261	Cys	Ser	0	0.0895945	1.27629	[0.977;2.490]	pathogenic strong
p.Cys261Ter	nonsense	261	Cys	Ter	0.0606091	0.0997763	1.1917	[0.660;1.716]	pathogenic moderate
p.Cys261Trp	substitution	261	Cys	Trp	0.59975	0.401669	-0.466354	[-1.151;1.679]	benign supporting
p.Cys261Tyr	substitution	261	Cys	Tyr	0.576223	0.148907	-0.432434	[-1.005;0.538]	benign supporting
p.Cys261Val	substitution	261	Cys	Val	0	0.0111331	1.27629	[1.244;1.312]	pathogenic strong
p.Gln153=	synonymous	153	Gln	NA	1.072	0.00936154	-1.08654	[-1.093;-1.084]	benign supporting
p.Gln153Ala	substitution	153	Gln	Ala	0.276005	0.268648	0.551681	[-0.884;4.846]	pathogenic supporting
p.Gln153Arg	substitution	153	Gln	Arg	0.0606127	0.0230213	1.19169	[1.134;1.253]	pathogenic moderate
p.Gln153Asn	substitution	153	Gln	Asn	0	0.0415289	1.27629	[1.163;1.453]	pathogenic strong
p.Gln153Asp	substitution	153	Gln	Asp	0	0.0352285	1.27629	[1.182;1.413]	pathogenic strong
p.Gln153Cys	substitution	153	Gln	Cys	0.592332	0.0128364	-0.455162	[-0.498;-0.420]	benign supporting
p.Gln153Glu	substitution	153	Gln	Glu	0.288067	0.069318	0.482894	[-0.180;1.045]	pathogenic supporting
p.Gln153Gly	substitution	153	Gln	Gly	0.604544	0.00557974	-0.474939	[-0.495;-0.457]	benign supporting
p.Gln153His	substitution	153	Gln	His	0.447314	0.0478044	-0.237424	[-0.390;0.017]	indeterminate
p.Gln153Ile	substitution	153	Gln	Ile	0.0753571	0.0188023	1.17219	[1.127;1.222]	pathogenic moderate
p.Gln153Leu	substitution	153	Gln	Leu	0.548025	0.0215636	-0.396851	[-0.453;-0.341]	benign supporting
p.Gln153Lys	substitution	153	Gln	Lys	0.123332	0.0251838	1.1136	[0.982;1.174]	pathogenic moderate
p.Gln153Met	substitution	153	Gln	Met	0.551603	0.0081897	-0.401118	[-0.422;-0.382]	benign supporting
p.Gln153Phe	substitution	153	Gln	Phe	0	0.313005	1.27629	[-0.483;5.100]	pathogenic strong
p.Gln153Pro	substitution	153	Gln	Pro	0.884288	0.0153375	-1.0298	[-1.070;-0.976]	benign supporting
p.Gln153Ser	substitution	153	Gln	Ser	0.67123	0.00703734	-0.585014	[-0.608;-0.564]	benign supporting
p.Gln153Ter	nonsense	153	Gln	Ter	0.0876239	0.315465	1.15667	[-0.622;5.086]	pathogenic moderate
p.Gln153Thr	substitution	153	Gln	Thr	0.270755	0.136324	0.576682	[-0.381;1.275]	pathogenic supporting
p.Gln153Tyr	substitution	153	Gln	Tyr	0.981116	0.0116103	-1.11404	[-1.116;-1.098]	benign supporting
p.Gln153Val	substitution	153	Gln	Val	0.387918	0.222993	-0.089299	[-0.921;1.363]	indeterminate
p.Gln155=	synonymous	155	Gln	NA	1.40257	0.0293748	-0.928831	[-0.964;-0.890]	benign supporting
p.Gln155Ala	substitution	155	Gln	Ala	1.11238	0.00374998	-1.11306	[-1.122;-1.106]	benign supporting
p.Gln155Arg	substitution	155	Gln	Arg	0.879611	0.0107102	-1.02229	[-1.057;-0.987]	benign supporting
p.Gln155Asp	substitution	155	Gln	Asp	0.495819	0.0136747	-0.32697	[-0.364;-0.280]	benign supporting
p.Gln155Cys	substitution	155	Gln	Cys	1.02904	0.140004	-1.09039	[-1.167;-0.743]	benign supporting
p.Gln155Glu	substitution	155	Gln	Glu	0.812837	0.00650561	-0.893132	[-0.922;-0.863]	benign supporting
p.Gln155Gly	substitution	155	Gln	Gly	0.860033	0.00539215	-0.991132	[-1.008;-0.967]	benign supporting
p.Gln155His	substitution	155	Gln	His	0.959049	0.00854801	-1.09998	[-1.113;-1.088]	benign supporting
p.Gln155Ile	substitution	155	Gln	Ile	1.26325	0.00520554	-1.0495	[-1.062;-1.038]	benign supporting
p.Gln155Leu	substitution	155	Gln	Leu	0.807881	0.0097927	-0.881051	[-0.924;-0.838]	benign supporting
p.Gln155Lys	substitution	155	Gln	Lys	1.02991	0.00670167	-1.09009	[-1.095;-1.086]	benign supporting
p.Gln155Met	substitution	155	Gln	Met	0.863883	0.0053206	-0.998542	[-1.014;-0.976]	benign supporting
p.Gln155Phe	substitution	155	Gln	Phe	0.87865	0.00949644	-1.02078	[-1.052;-0.992]	benign supporting
p.Gln155Pro	substitution	155	Gln	Pro	0.797301	0.0464735	-0.856704	[-1.034;-0.638]	benign supporting
p.Gln155Ser	substitution	155	Gln	Ser	1.05405	0.0113262	-1.08377	[-1.090;-1.084]	benign supporting
p.Gln155Ter	nonsense	155	Gln	Ter	0	0.0277413	1.27629	[1.201;1.375]	pathogenic strong
p.Gln155Thr	substitution	155	Gln	Thr	0.859096	0.0082172	-0.988775	[-1.015;-0.954]	benign supporting
p.Gln155Trp	substitution	155	Gln	Trp	0.858961	0.00526305	-0.988436	[-1.007;-0.966]	benign supporting
p.Gln155Tyr	substitution	155	Gln	Tyr	0.70449	0.00690259	-0.633554	[-0.655;-0.615]	benign supporting
p.Gln155Val	substitution	155	Gln	Val	0.802658	0.00572538	-0.868802	[-0.895;-0.844]	benign supporting
p.Gln180=	synonymous	180	Gln	NA	0.823312	0.0149078	-0.91736	[-0.973;-0.852]	benign supporting
p.Gln180Ala	substitution	180	Gln	Ala	1.15071	0.0068477	-1.16954	[-1.170;-1.147]	benign supporting
p.Gln180Arg	substitution	180	Gln	Arg	1.04772	0.00920376	-1.08507	[-1.090;-1.084]	benign supporting
p.Gln180Asn	substitution	180	Gln	Asn	1.50746	0.00965013	-0.852497	[-0.869;-0.837]	benign supporting
p.Gln180Asp	substitution	180	Gln	Asp	0.623066	0.0190096	-0.506772	[-0.567;-0.447]	benign supporting
p.Gln180Cys	substitution	180	Gln	Cys	1.30786	0.00881607	-0.997029	[-1.018;-0.977]	benign supporting
p.Gln180Gly	substitution	180	Gln	Gly	0.804947	0.00624406	-0.874113	[-0.904;-0.846]	benign supporting
p.Gln180His	substitution	180	Gln	His	0.916572	0.0325598	-1.07146	[-1.111;-0.975]	benign supporting
p.Gln180Ile	substitution	180	Gln	Ile	0.0951976	0.0117187	1.14772	[1.120;1.176]	pathogenic moderate
p.Gln180Leu	substitution	180	Gln	Leu	0.913552	0.0186138	-1.06969	[-1.093;-1.018]	benign supporting
p.Gln180Lys	substitution	180	Gln	Lys	1.07016	0.00925879	-1.08609	[-1.092;-1.084]	benign supporting
p.Gln180Met	substitution	180	Gln	Met	0.805808	0.0113226	-0.876134	[-0.926;-0.827]	benign supporting
p.Gln180Phe	substitution	180	Gln	Phe	0.0675264	0.0175726	1.18254	[1.139;1.230]	pathogenic moderate
p.Gln180Pro	substitution	180	Gln	Pro	0.749606	0.0111489	-0.723247	[-0.789;-0.672]	benign supporting
p.Gln180Ser	substitution	180	Gln	Ser	0.884662	0.0787726	-1.03041	[-1.112;-0.670]	benign supporting
p.Gln180Ter	nonsense	180	Gln	Ter	0.267599	0.0187828	0.591614	[0.391;0.753]	pathogenic supporting
p.Gln180Thr	substitution	180	Gln	Thr	0.83486	0.00528011	-0.938151	[-0.958;-0.919]	benign supporting
p.Gln180Trp	substitution	180	Gln	Trp	0.434711	0.0186861	-0.20651	[-0.286;-0.112]	indeterminate
p.Gln180Tyr	substitution	180	Gln	Tyr	0.897054	0.0172612	-1.05151	[-1.080;-0.997]	benign supporting
p.Gln180Val	substitution	180	Gln	Val	0.733072	0.00965702	-0.683635	[-0.731;-0.648]	benign supporting
p.Gln181=	synonymous	181	Gln	NA	0.659745	0.0572166	-0.567303	[-0.786;-0.400]	benign supporting
p.Gln181Ala	substitution	181	Gln	Ala	0.589407	0.0312783	-0.45088	[-0.552;-0.372]	benign supporting
p.Gln181Arg	substitution	181	Gln	Arg	1.0291	0.0182767	-1.09037	[-1.106;-1.084]	benign supporting
p.Gln181Asn	substitution	181	Gln	Asn	0.430097	0.00826358	-0.194711	[-0.236;-0.153]	indeterminate
p.Gln181Asp	substitution	181	Gln	Asp	0.614223	0.00849396	-0.492861	[-0.519;-0.462]	benign supporting
p.Gln181Cys	substitution	181	Gln	Cys	0	0.0467975	1.27629	[1.153;1.485]	pathogenic strong
p.Gln181Glu	substitution	181	Gln	Glu	1.18348	0.00474868	-1.16566	[-1.168;-1.164]	benign supporting
p.Gln181Gly	substitution	181	Gln	Gly	0.880049	0.0869733	-1.02299	[-1.113;-0.644]	benign supporting
p.Gln181His	substitution	181	Gln	His	0.721442	0.0107673	-0.661172	[-0.704;-0.627]	benign supporting
p.Gln181Ile	substitution	181	Gln	Ile	0.595414	0.00649457	-0.459751	[-0.482;-0.441]	benign supporting
p.Gln181Leu	substitution	181	Gln	Leu	0.734629	0.0137945	-0.686782	[-0.758;-0.639]	benign supporting
p.Gln181Lys	substitution	181	Gln	Lys	0.912923	0.00938143	-1.06932	[-1.081;-1.047]	benign supporting
p.Gln181Met	substitution	181	Gln	Met	0.802952	0.00626177	-0.869477	[-0.899;-0.843]	benign supporting
p.Gln181Phe	substitution	181	Gln	Phe	0.801622	0.00583238	-0.866426	[-0.894;-0.841]	benign supporting
p.Gln181Pro	substitution	181	Gln	Pro	0.37441	0.037741	-0.0556425	[-0.241;0.413]	indeterminate
p.Gln181Ser	substitution	181	Gln	Ser	0.801164	0.0145837	-0.865382	[-0.928;-0.792]	benign supporting
p.Gln181Ter	nonsense	181	Gln	Ter	0.0550407	0.0266688	1.19909	[1.133;1.272]	pathogenic moderate
p.Gln181Thr	substitution	181	Gln	Thr	1.01594	0.00472071	-1.09541	[-1.100;-1.092]	benign supporting
p.Gln181Trp	substitution	181	Gln	Trp	0.806541	0.00740382	-0.877863	[-0.913;-0.844]	benign supporting
p.Gln181Tyr	substitution	181	Gln	Tyr	1.16376	0.00539146	-1.1646	[-1.168;-1.164]	benign supporting
p.Gln181Val	substitution	181	Gln	Val	0.441641	0.0552133	-0.224193	[-0.396;0.200]	indeterminate
p.Gln194=	synonymous	194	Gln	NA	1.11664	0.010994	-1.11793	[-1.148;-1.096]	benign supporting
p.Gln194Ala	substitution	194	Gln	Ala	0.999692	0.0186224	-1.10313	[-1.115;-1.088]	benign supporting
p.Gln194Arg	substitution	194	Gln	Arg	1.06539	0.0976479	-1.08506	[-1.168;-0.992]	benign supporting
p.Gln194Asn	substitution	194	Gln	Asn	0.458011	0.0328533	-0.259033	[-0.365;-0.103]	indeterminate
p.Gln194Asp	substitution	194	Gln	Asp	0.800937	0.00452662	-0.864865	[-0.886;-0.845]	benign supporting
p.Gln194Cys	substitution	194	Gln	Cys	0.0833476	0.0177518	1.16169	[1.120;1.209]	pathogenic moderate
p.Gln194Glu	substitution	194	Gln	Glu	0.388974	0.00739141	-0.0917381	[-0.125;-0.056]	indeterminate
p.Gln194Gly	substitution	194	Gln	Gly	0.375254	0.0116814	-0.0579038	[-0.113;0.018]	indeterminate
p.Gln194His	substitution	194	Gln	His	0.350487	0.033165	0.0253566	[-0.158;0.505]	indeterminate
p.Gln194Ile	substitution	194	Gln	Ile	0	0.250568	1.27629	[-0.312;5.103]	pathogenic strong
p.Gln194Leu	substitution	194	Gln	Leu	0.769038	0.0378623	-0.781251	[-0.958;-0.620]	benign supporting
p.Gln194Lys	substitution	194	Gln	Lys	1.00057	0.00330107	-1.10267	[-1.106;-1.099]	benign supporting
p.Gln194Met	substitution	194	Gln	Met	1.36049	0.00585331	-0.954726	[-0.962;-0.948]	benign supporting
p.Gln194Phe	substitution	194	Gln	Phe	0	0.0364885	1.27629	[1.179;1.421]	pathogenic strong
p.Gln194Pro	substitution	194	Gln	Pro	0.779515	0.198637	-0.816429	[-1.137;-0.111]	benign supporting
p.Gln194Ser	substitution	194	Gln	Ser	0.119752	0.0187045	1.11794	[1.030;1.163]	pathogenic moderate
p.Gln194Ter	nonsense	194	Gln	Ter	0.192687	0.832912	0.893098	[-1.151;4.992]	pathogenic moderate
p.Gln194Thr	substitution	194	Gln	Thr	0.110662	0.0421686	1.12913	[0.900;1.234]	pathogenic moderate
p.Gln194Tyr	substitution	194	Gln	Tyr	0.263585	0.0493987	0.61053	[-0.004;1.008]	pathogenic supporting
p.Gln194Val	substitution	194	Gln	Val	1.1232	0.0946365	-1.12615	[-1.169;-0.990]	benign supporting
p.Gln204=	synonymous	204	Gln	NA	0.829808	0.0361979	-0.92885	[-1.059;-0.751]	benign supporting
p.Gln204Ala	substitution	204	Gln	Ala	0.146662	0.0227186	1.06011	[0.899;1.141]	pathogenic moderate
p.Gln204Arg	substitution	204	Gln	Arg	0.721826	0.0606523	-0.661884	[-0.943;-0.475]	benign supporting
p.Gln204Asn	substitution	204	Gln	Asn	0	0.0646896	1.27629	[1.111;1.670]	pathogenic strong
p.Gln204Asp	substitution	204	Gln	Asp	0.043566	0.0134821	1.21446	[1.180;1.251]	pathogenic moderate
p.Gln204Cys	substitution	204	Gln	Cys	0	0.0375052	1.27629	[1.176;1.429]	pathogenic strong
p.Gln204Glu	substitution	204	Gln	Glu	0.745036	0.160162	-0.710698	[-1.110;-0.200]	benign supporting
p.Gln204Gly	substitution	204	Gln	Gly	0.512323	0.193284	-0.350117	[-1.033;1.103]	benign supporting
p.Gln204His	substitution	204	Gln	His	0.986846	0.00254256	-1.11043	[-1.114;-1.107]	benign supporting
p.Gln204Ile	substitution	204	Gln	Ile	0	0.0345438	1.27629	[1.182;1.409]	pathogenic strong
p.Gln204Leu	substitution	204	Gln	Leu	1.16043	0.0549566	-1.16577	[-1.169;-1.044]	benign supporting
p.Gln204Lys	substitution	204	Gln	Lys	0.585726	0.00560475	-0.445594	[-0.462;-0.431]	benign supporting
p.Gln204Met	substitution	204	Gln	Met	0	0.115011	1.27629	[0.765;5.075]	pathogenic strong
p.Gln204Pro	substitution	204	Gln	Pro	0.640983	0.0103037	-0.53695	[-0.569;-0.502]	benign supporting
p.Gln204Ser	substitution	204	Gln	Ser	1.58998	0.177131	-0.844752	[-3.784;0.000]	benign supporting
p.Gln204Ter	nonsense	204	Gln	Ter	0.306258	0.0103343	0.375878	[0.234;0.496]	pathogenic supporting
p.Gln204Thr	substitution	204	Gln	Thr	0	0.0510815	1.27629	[1.141;1.519]	pathogenic strong
p.Gln204Trp	substitution	204	Gln	Trp	0	0.00835239	1.27629	[1.253;1.302]	pathogenic strong
p.Gln204Tyr	substitution	204	Gln	Tyr	0.628557	0.00468678	-0.515716	[-0.531;-0.501]	benign supporting
p.Gln204Val	substitution	204	Gln	Val	0.995397	0.00476061	-1.10545	[-1.111;-1.101]	benign supporting
p.Gln217=	synonymous	217	Gln	NA	0.386299	0.743194	-0.0855463	[-1.165;4.967]	indeterminate
p.Gln217Ala	substitution	217	Gln	Ala	0.426569	0.0986822	-0.185661	[-0.506;0.746]	indeterminate
p.Gln217Arg	substitution	217	Gln	Arg	0	0.0814103	1.27629	[1.020;2.030]	pathogenic strong
p.Gln217Asn	substitution	217	Gln	Asn	0	0.0385212	1.27629	[1.173;1.430]	pathogenic strong
p.Gln217Asp	substitution	217	Gln	Asp	0	0.263992	1.27629	[-0.354;5.096]	pathogenic strong
p.Gln217Cys	substitution	217	Gln	Cys	0.0344983	0.0183291	1.22679	[1.179;1.278]	pathogenic moderate
p.Gln217Glu	substitution	217	Gln	Glu	0.118731	0.0215088	1.11921	[1.016;1.171]	pathogenic moderate
p.Gln217Gly	substitution	217	Gln	Gly	0	0.0225133	1.27629	[1.215;1.357]	pathogenic strong
p.Gln217His	substitution	217	Gln	His	0.393505	0.00658881	-0.102136	[-0.133;-0.071]	indeterminate
p.Gln217Ile	substitution	217	Gln	Ile	0.0353365	0.00786376	1.22564	[1.205;1.247]	pathogenic moderate
p.Gln217Leu	substitution	217	Gln	Leu	0	0.0661386	1.27629	[1.105;1.667]	pathogenic strong
p.Gln217Lys	substitution	217	Gln	Lys	0.214531	0.0161449	0.809128	[0.691;0.935]	pathogenic moderate
p.Gln217Met	substitution	217	Gln	Met	0	0.0311521	1.27629	[1.190;1.395]	pathogenic strong
p.Gln217Phe	substitution	217	Gln	Phe	0	0.0501032	1.27629	[1.143;1.517]	pathogenic strong
p.Gln217Pro	substitution	217	Gln	Pro	0.58486	0.152705	-0.444366	[-1.025;0.513]	benign supporting
p.Gln217Ser	substitution	217	Gln	Ser	0.712245	0.193118	-0.644834	[-1.111;0.251]	benign supporting
p.Gln217Ter	nonsense	217	Gln	Ter	0.123972	0.218405	1.11285	[-0.409;5.038]	pathogenic moderate
p.Gln217Thr	substitution	217	Gln	Thr	0	0.0105576	1.27629	[1.246;1.310]	pathogenic strong
p.Gln217Trp	substitution	217	Gln	Trp	0	0.00847197	1.27629	[1.252;1.303]	pathogenic strong
p.Gln217Tyr	substitution	217	Gln	Tyr	0.441069	0.0970753	-0.222735	[-0.518;0.676]	indeterminate
p.Gln217Val	substitution	217	Gln	Val	0	0.0166282	1.27629	[1.230;1.332]	pathogenic strong
p.Gln229Ala	substitution	229	Gln	Ala	0.501388	0.0312218	-0.335391	[-0.415;-0.225]	benign supporting
p.Gln229Arg	substitution	229	Gln	Arg	0.949055	0.017397	-1.09257	[-1.114;-1.070]	benign supporting
p.Gln229Asn	substitution	229	Gln	Asn	1.07553	0.0021433	-1.0875	[-1.089;-1.086]	benign supporting
p.Gln229Asp	substitution	229	Gln	Asp	1.07224	0.00172147	-1.0866	[-1.088;-1.086]	benign supporting
p.Gln229Cys	substitution	229	Gln	Cys	1.19869	0.00168312	-1.16744	[-1.170;-1.160]	benign supporting
p.Gln229Glu	substitution	229	Gln	Glu	1.05864	0.00186948	-1.08396	[-1.085;-1.084]	benign supporting
p.Gln229Gly	substitution	229	Gln	Gly	1.10137	0.0111883	-1.10198	[-1.127;-1.089]	benign supporting
p.Gln229His	substitution	229	Gln	His	0.911782	0.0019343	-1.06866	[-1.071;-1.066]	benign supporting
p.Gln229Ile	substitution	229	Gln	Ile	0.25186	0.0278529	0.665703	[0.372;0.878]	pathogenic moderate
p.Gln229Leu	substitution	229	Gln	Leu	0.707424	0.00453221	-0.637746	[-0.652;-0.625]	benign supporting
p.Gln229Lys	substitution	229	Gln	Lys	0.645974	0.00338771	-0.545913	[-0.557;-0.534]	benign supporting
p.Gln229Met	substitution	229	Gln	Met	0.923712	0.00196966	-1.07576	[-1.078;-1.073]	benign supporting
p.Gln229Phe	substitution	229	Gln	Phe	1.0421	0.00129045	-1.08644	[-1.087;-1.086]	benign supporting
p.Gln229Pro	substitution	229	Gln	Pro	0.501672	0.0742157	-0.335768	[-0.542;-0.004]	benign supporting
p.Gln229Ser	substitution	229	Gln	Ser	0.0815254	0.0325887	1.16402	[1.062;1.250]	pathogenic moderate
p.Gln229Ter	nonsense	229	Gln	Ter	0	0.288909	1.27629	[-0.402;5.089]	pathogenic strong
p.Gln229Thr	substitution	229	Gln	Thr	0.580765	0.0458953	-0.438639	[-0.585;-0.323]	benign supporting
p.Gln229Tyr	substitution	229	Gln	Tyr	1.08639	0.00234959	-1.09127	[-1.093;-1.090]	benign supporting
p.Gln229Val	substitution	229	Gln	Val	0.382698	0.0193423	-0.0771419	[-0.169;0.077]	indeterminate
p.Gln275=	synonymous	275	Gln	NA	0.75647	0.311838	-0.742811	[-1.164;1.076]	benign supporting
p.Gln275Ala	substitution	275	Gln	Ala	0	0.0244075	1.27629	[1.209;1.361]	pathogenic strong
p.Gln275Arg	substitution	275	Gln	Arg	1.08497	0.0414556	-1.09071	[-1.167;-1.084]	benign supporting
p.Gln275Asn	substitution	275	Gln	Asn	0.0825123	0.00708093	1.16272	[1.146;1.181]	pathogenic moderate
p.Gln275Asp	substitution	275	Gln	Asp	0.00814006	0.0489386	1.26411	[1.138;1.467]	pathogenic moderate
p.Gln275Cys	substitution	275	Gln	Cys	0	0.0333389	1.27629	[1.186;1.402]	pathogenic strong
p.Gln275Glu	substitution	275	Gln	Glu	0.303804	0.0742358	0.390724	[-0.244;1.019]	pathogenic supporting
p.Gln275Gly	substitution	275	Gln	Gly	1.539	0.00703355	-0.83712	[-0.838;-0.837]	benign supporting
p.Gln275His	substitution	275	Gln	His	1.14944	0.076569	-1.16984	[-1.169;-1.004]	benign supporting
p.Gln275Ile	substitution	275	Gln	Ile	0.299056	0.0944127	0.419015	[-0.303;1.129]	pathogenic supporting
p.Gln275Leu	substitution	275	Gln	Leu	0	0.0520452	1.27629	[1.139;1.526]	pathogenic strong
p.Gln275Lys	substitution	275	Gln	Lys	0.990443	0.0301999	-1.10827	[-1.115;-1.080]	benign supporting
p.Gln275Met	substitution	275	Gln	Met	1.4338	0.00372749	-0.909132	[-0.914;-0.904]	benign supporting
p.Gln275Phe	substitution	275	Gln	Phe	0.402072	0.0133676	-0.121542	[-0.190;-0.060]	indeterminate
p.Gln275Pro	substitution	275	Gln	Pro	0.601249	0.230115	-0.468841	[-1.105;1.089]	benign supporting
p.Gln275Ser	substitution	275	Gln	Ser	0	0.00923676	1.27629	[1.250;1.305]	pathogenic strong
p.Gln275Ter	nonsense	275	Gln	Ter	0	0.0733831	1.27629	[1.068;1.783]	pathogenic strong
p.Gln275Thr	substitution	275	Gln	Thr	0	0.0167284	1.27629	[1.230;1.333]	pathogenic strong
p.Gln275Trp	substitution	275	Gln	Trp	0	0.00639634	1.27629	[1.258;1.296]	pathogenic strong
p.Gln275Tyr	substitution	275	Gln	Tyr	0	0.0732492	1.27629	[1.074;1.798]	pathogenic strong
p.Gln275Val	substitution	275	Gln	Val	1.00029	0.0799243	-1.10282	[-1.164;-0.956]	benign supporting
p.Gln292=	synonymous	292	Gln	NA	1.25523	0.00439698	-1.05913	[-1.070;-1.049]	benign supporting
p.Gln292Ala	substitution	292	Gln	Ala	0.621165	0.0428941	-0.503731	[-0.636;-0.387]	benign supporting
p.Gln292Arg	substitution	292	Gln	Arg	0.761282	0.0244452	-0.757099	[-0.884;-0.648]	benign supporting
p.Gln292Asn	substitution	292	Gln	Asn	0.850749	0.00360504	-0.96979	[-0.985;-0.955]	benign supporting
p.Gln292Asp	substitution	292	Gln	Asp	0.79054	0.0097696	-0.842052	[-0.885;-0.787]	benign supporting
p.Gln292Cys	substitution	292	Gln	Cys	0.950896	0.00385935	-1.0939	[-1.100;-1.088]	benign supporting
p.Gln292Glu	substitution	292	Gln	Glu	1.22389	0.0115301	-1.11427	[-1.161;-1.069]	benign supporting
p.Gln292Gly	substitution	292	Gln	Gly	0.653476	0.0154868	-0.558138	[-0.606;-0.507]	benign supporting
p.Gln292His	substitution	292	Gln	His	1.14925	0.0133042	-1.16943	[-1.170;-1.127]	benign supporting
p.Gln292Ile	substitution	292	Gln	Ile	1.44739	0.00314441	-0.900126	[-0.904;-0.896]	benign supporting
p.Gln292Leu	substitution	292	Gln	Leu	1.0009	0.00885969	-1.1025	[-1.112;-1.095]	benign supporting
p.Gln292Lys	substitution	292	Gln	Lys	0.300039	0.00252599	0.413199	[0.384;0.442]	pathogenic supporting
p.Gln292Met	substitution	292	Gln	Met	1.03258	0.00497686	-1.08921	[-1.093;-1.086]	benign supporting
p.Gln292Phe	substitution	292	Gln	Phe	0.704933	0.00397249	-0.634181	[-0.645;-0.623]	benign supporting
p.Gln292Pro	substitution	292	Gln	Pro	0.518517	0.0051219	-0.358671	[-0.373;-0.345]	benign supporting
p.Gln292Ser	substitution	292	Gln	Ser	1.1344	0.0273944	-1.14244	[-1.169;-1.089]	benign supporting
p.Gln292Ter	nonsense	292	Gln	Ter	0.38354	0.0617265	-0.0791157	[-0.338;0.599]	indeterminate
p.Gln292Thr	substitution	292	Gln	Thr	0.814695	0.0307471	-0.89778	[-1.016;-0.738]	benign supporting
p.Gln292Trp	substitution	292	Gln	Trp	0.476116	0.00509175	-0.29386	[-0.311;-0.275]	indeterminate
p.Gln292Tyr	substitution	292	Gln	Tyr	0.392288	0.00440018	-0.099354	[-0.119;-0.079]	indeterminate
p.Gln292Val	substitution	292	Gln	Val	0.5524	0.0167215	-0.402077	[-0.446;-0.360]	benign supporting
p.Gln296=	synonymous	296	Gln	NA	1.06672	0.0417779	-1.08532	[-1.164;-1.084]	benign supporting
p.Gln296Ala	substitution	296	Gln	Ala	0	0.0100011	1.27629	[1.248;1.309]	pathogenic strong
p.Gln296Arg	substitution	296	Gln	Arg	1.06131	0.00284972	-1.08434	[-1.085;-1.084]	benign supporting
p.Gln296Asn	substitution	296	Gln	Asn	0.941139	0.00510354	-1.08703	[-1.094;-1.080]	benign supporting
p.Gln296Asp	substitution	296	Gln	Asp	0.122475	0.00915849	1.11461	[1.079;1.137]	pathogenic moderate
p.Gln296Cys	substitution	296	Gln	Cys	0	0.0106022	1.27629	[1.246;1.311]	pathogenic strong
p.Gln296Glu	substitution	296	Gln	Glu	0.864994	0.00395965	-1.00015	[-1.011;-0.984]	benign supporting
p.Gln296Gly	substitution	296	Gln	Gly	0.972572	0.00434486	-1.11088	[-1.116;-1.104]	benign supporting
p.Gln296His	substitution	296	Gln	His	1.10958	0.0407955	-1.11004	[-1.169;-1.084]	benign supporting
p.Gln296Ile	substitution	296	Gln	Ile	0.5065	0.00676363	-0.34222	[-0.360;-0.323]	benign supporting
p.Gln296Leu	substitution	296	Gln	Leu	1.02	0.0500346	-1.09374	[-1.119;-1.074]	benign supporting
p.Gln296Lys	substitution	296	Gln	Lys	0.956842	0.00968841	-1.0983	[-1.113;-1.085]	benign supporting
p.Gln296Met	substitution	296	Gln	Met	0	0.00830923	1.27629	[1.253;1.302]	pathogenic strong
p.Gln296Pro	substitution	296	Gln	Pro	0.575519	0.0401366	-0.431485	[-0.559;-0.330]	benign supporting
p.Gln296Ser	substitution	296	Gln	Ser	0.63162	0.0304214	-0.520818	[-0.616;-0.426]	benign supporting
p.Gln296Ter	nonsense	296	Gln	Ter	0.152467	0.363106	1.04216	[-0.983;5.060]	pathogenic moderate
p.Gln296Thr	substitution	296	Gln	Thr	0.366978	0.0614521	-0.0343178	[-0.311;0.686]	indeterminate
p.Gln296Trp	substitution	296	Gln	Trp	0.547291	0.00974519	-0.395982	[-0.420;-0.372]	benign supporting
p.Gln296Tyr	substitution	296	Gln	Tyr	0.814386	0.0119301	-0.897003	[-0.945;-0.843]	benign supporting
p.Gln296Val	substitution	296	Gln	Val	0.97085	0.013162	-1.10943	[-1.116;-1.090]	benign supporting
p.Gln29=	synonymous	29	Gln	NA	1.19741	0.00055113	-1.1695	[-1.170;-1.168]	benign supporting
p.Gln29Ala	substitution	29	Gln	Ala	0.970849	0.0121932	-1.10943	[-1.116;-1.091]	benign supporting
p.Gln29Arg	substitution	29	Gln	Arg	1.06637	0.000188436	-1.08525	[-1.085;-1.085]	benign supporting
p.Gln29Asn	substitution	29	Gln	Asn	1.35338	0.000988222	-0.959157	[-0.960;-0.958]	benign supporting
p.Gln29Asp	substitution	29	Gln	Asp	0.944735	0.00125643	-1.08951	[-1.091;-1.088]	benign supporting
p.Gln29Cys	substitution	29	Gln	Cys	1.20173	0.000372172	-1.161	[-1.163;-1.159]	benign supporting
p.Gln29Glu	substitution	29	Gln	Glu	0.511078	0.00176868	-0.348418	[-0.353;-0.344]	benign supporting
p.Gln29Gly	substitution	29	Gln	Gly	1.16111	0.00124346	-1.16553	[-1.166;-1.165]	benign supporting
p.Gln29His	substitution	29	Gln	His	0.818436	0.000625774	-0.907358	[-0.911;-0.904]	benign supporting
p.Gln29Ile	substitution	29	Gln	Ile	0.502648	0.00125962	-0.337066	[-0.340;-0.334]	benign supporting
p.Gln29Leu	substitution	29	Gln	Leu	0.87415	0.00155421	-1.0138	[-1.019;-1.009]	benign supporting
p.Gln29Lys	substitution	29	Gln	Lys	0.951332	0.000741225	-1.09422	[-1.095;-1.093]	benign supporting
p.Gln29Met	substitution	29	Gln	Met	1.02625	0.000367591	-1.09137	[-1.092;-1.091]	benign supporting
p.Gln29Phe	substitution	29	Gln	Phe	0.498504	0.0027823	-0.331409	[-0.339;-0.322]	benign supporting
p.Gln29Pro	substitution	29	Gln	Pro	0.826247	0.00138823	-0.922489	[-0.927;-0.918]	benign supporting
p.Gln29Ser	substitution	29	Gln	Ser	0.979543	0.00504771	-1.11507	[-1.116;-1.108]	benign supporting
p.Gln29Ter	nonsense	29	Gln	Ter	0	0.00783433	1.27629	[1.253;1.300]	pathogenic strong
p.Gln29Thr	substitution	29	Gln	Thr	0.769801	0.0052458	-0.783707	[-0.818;-0.752]	benign supporting
p.Gln29Trp	substitution	29	Gln	Trp	0.850232	0.000303629	-0.968699	[-0.970;-0.967]	benign supporting
p.Gln29Tyr	substitution	29	Gln	Tyr	0.668249	0.00107581	-0.580295	[-0.584;-0.577]	benign supporting
p.Gln29Val	substitution	29	Gln	Val	0.522352	0.000564109	-0.364053	[-0.366;-0.363]	benign supporting
p.Gln304=	synonymous	304	Gln	NA	1.18799	0.00397668	-1.16667	[-1.169;-1.165]	benign supporting
p.Gln304Ala	substitution	304	Gln	Ala	1.26969	0.0162348	-1.04185	[-1.085;-1.005]	benign supporting
p.Gln304Arg	substitution	304	Gln	Arg	1.02044	0.00963118	-1.09357	[-1.102;-1.087]	benign supporting
p.Gln304Asn	substitution	304	Gln	Asn	1.31546	0.0586909	-0.988045	[-1.160;-0.911]	benign supporting
p.Gln304Asp	substitution	304	Gln	Asp	0	0.0251168	1.27629	[1.207;1.361]	pathogenic strong
p.Gln304Cys	substitution	304	Gln	Cys	1.0376	0.00225416	-1.08768	[-1.089;-1.086]	benign supporting
p.Gln304Glu	substitution	304	Gln	Glu	1.07059	0.00147042	-1.08619	[-1.087;-1.086]	benign supporting
p.Gln304Gly	substitution	304	Gln	Gly	0.452004	0.0442531	-0.247539	[-0.387;-0.030]	indeterminate
p.Gln304His	substitution	304	Gln	His	0.686442	0.0272401	-0.609539	[-0.697;-0.525]	benign supporting
p.Gln304Ile	substitution	304	Gln	Ile	0.0532275	0.1589	1.20151	[-0.026;5.074]	pathogenic moderate
p.Gln304Leu	substitution	304	Gln	Leu	0.268612	0.0805157	0.586825	[-0.180;1.132]	pathogenic supporting
p.Gln304Lys	substitution	304	Gln	Lys	1.1335	0.00213524	-1.14102	[-1.148;-1.135]	benign supporting
p.Gln304Met	substitution	304	Gln	Met	0.470654	0.00564385	-0.283297	[-0.304;-0.262]	indeterminate
p.Gln304Pro	substitution	304	Gln	Pro	0.376967	0.0839213	-0.0624802	[-0.388;0.808]	indeterminate
p.Gln304Ser	substitution	304	Gln	Ser	1.09365	0.0725074	-1.09537	[-1.169;-1.066]	benign supporting
p.Gln304Ter	nonsense	304	Gln	Ter	0.0141434	0.123309	1.25536	[0.658;5.080]	pathogenic moderate
p.Gln304Thr	substitution	304	Gln	Thr	0.519546	0.00831254	-0.360107	[-0.383;-0.338]	benign supporting
p.Gln304Trp	substitution	304	Gln	Trp	0.458293	0.00351418	-0.259572	[-0.273;-0.246]	indeterminate
p.Gln304Val	substitution	304	Gln	Val	0	0.0574775	1.27629	[1.125;1.558]	pathogenic strong
p.Gln314=	synonymous	314	Gln	NA	1.25253	0.388014	-1.0624	[-3.588;0.000]	benign supporting
p.Gln314Ala	substitution	314	Gln	Ala	0.170775	0.0131056	0.986174	[0.879;1.065]	pathogenic moderate
p.Gln314Arg	substitution	314	Gln	Arg	0	0.020343	1.27629	[1.219;1.345]	pathogenic strong
p.Gln314Asn	substitution	314	Gln	Asn	1.13986	0.00636639	-1.15158	[-1.170;-1.132]	benign supporting
p.Gln314Asp	substitution	314	Gln	Asp	0	0.0174797	1.27629	[1.226;1.335]	pathogenic strong
p.Gln314Cys	substitution	314	Gln	Cys	1.01183	0.00195389	-1.09721	[-1.099;-1.096]	benign supporting
p.Gln314Glu	substitution	314	Gln	Glu	1.10947	0.00326013	-1.10992	[-1.117;-1.103]	benign supporting
p.Gln314Gly	substitution	314	Gln	Gly	0	0.0261884	1.27629	[1.205;1.370]	pathogenic strong
p.Gln314His	substitution	314	Gln	His	1.03124	0.0370341	-1.08965	[-1.115;-1.084]	benign supporting
p.Gln314Ile	substitution	314	Gln	Ile	0.499138	0.114847	-0.332413	[-0.662;0.551]	benign supporting
p.Gln314Leu	substitution	314	Gln	Leu	1.00174	0.0316635	-1.10206	[-1.115;-1.084]	benign supporting
p.Gln314Met	substitution	314	Gln	Met	0	0.16173	1.27629	[0.000;5.100]	pathogenic strong
p.Gln314Phe	substitution	314	Gln	Phe	1.06609	0.00276285	-1.08519	[-1.086;-1.084]	benign supporting
p.Gln314Pro	substitution	314	Gln	Pro	0.854243	0.0941385	-0.977299	[-1.111;-0.584]	benign supporting
p.Gln314Ser	substitution	314	Gln	Ser	0.313981	0.42102	0.327915	[-1.107;4.992]	pathogenic supporting
p.Gln314Ter	nonsense	314	Gln	Ter	0.206607	0.0215355	0.838578	[0.680;1.007]	pathogenic moderate
p.Gln314Thr	substitution	314	Gln	Thr	0.808915	0.223729	-0.883536	[-1.164;-0.057]	benign supporting
p.Gln314Trp	substitution	314	Gln	Trp	0.809953	0.00267091	-0.886045	[-0.899;-0.873]	benign supporting
p.Gln314Tyr	substitution	314	Gln	Tyr	0	0.0164333	1.27629	[1.231;1.330]	pathogenic strong
p.Gln314Val	substitution	314	Gln	Val	0.850003	0.0222262	-0.968216	[-1.047;-0.876]	benign supporting
p.Gln328=	synonymous	328	Gln	NA	1.33683	0.460183	-0.969652	[-3.626;0.000]	benign supporting
p.Gln328Ala	substitution	328	Gln	Ala	0.462408	0.00714629	-0.267453	[-0.294;-0.240]	indeterminate
p.Gln328Arg	substitution	328	Gln	Arg	0	0.794095	1.27629	[-1.114;5.004]	pathogenic strong
p.Gln328Asn	substitution	328	Gln	Asn	0	0.230159	1.27629	[-0.253;5.104]	pathogenic strong
p.Gln328Glu	substitution	328	Gln	Glu	1.04439	0.00974048	-1.08586	[-1.092;-1.084]	benign supporting
p.Gln328Gly	substitution	328	Gln	Gly	0.699594	0.00271619	-0.626746	[-0.634;-0.620]	benign supporting
p.Gln328His	substitution	328	Gln	His	0.91275	0.0418899	-1.06922	[-1.112;-0.931]	benign supporting
p.Gln328Leu	substitution	328	Gln	Leu	0.690643	0.0749877	-0.614875	[-0.950;-0.392]	benign supporting
p.Gln328Lys	substitution	328	Gln	Lys	1.04082	0.00467703	-1.08678	[-1.089;-1.085]	benign supporting
p.Gln328Met	substitution	328	Gln	Met	1.3005	0.00444348	-1.00568	[-1.016;-0.996]	benign supporting
p.Gln328Pro	substitution	328	Gln	Pro	0.808157	0.018864	-0.881712	[-0.958;-0.790]	benign supporting
p.Gln328Ser	substitution	328	Gln	Ser	1.51073	0.1423	-0.849275	[-3.754;0.000]	benign supporting
p.Gln328Ter	nonsense	328	Gln	Ter	0.0724676	0.0155075	1.17601	[1.138;1.216]	pathogenic moderate
p.Gln328Trp	substitution	328	Gln	Trp	1.1343	0.00529954	-1.14228	[-1.160;-1.127]	benign supporting
p.Gln328Val	substitution	328	Gln	Val	0.302392	0.055801	0.399196	[-0.146;0.891]	pathogenic supporting
p.Gln332=	synonymous	332	Gln	NA	0	1.17478	1.27629	[-1.150;4.927]	pathogenic strong
p.Gln332Arg	substitution	332	Gln	Arg	0.856848	0.200402	-0.983185	[-1.165;-0.277]	benign supporting
p.Gln332Asn	substitution	332	Gln	Asn	0.455089	0.0401515	-0.253442	[-0.381;-0.063]	indeterminate
p.Gln332Asp	substitution	332	Gln	Asp	0.583828	0.0441864	-0.442912	[-0.584;-0.329]	benign supporting
p.Gln332Cys	substitution	332	Gln	Cys	0	0.226024	1.27629	[-0.223;5.101]	pathogenic strong
p.Gln332Glu	substitution	332	Gln	Glu	0.980434	0.0777443	-1.11448	[-1.133;-0.923]	benign supporting
p.Gln332Gly	substitution	332	Gln	Gly	0.631711	0.0122354	-0.52097	[-0.561;-0.480]	benign supporting
p.Gln332His	substitution	332	Gln	His	1.25248	0.0210384	-1.06245	[-1.142;-1.013]	benign supporting
p.Gln332Ile	substitution	332	Gln	Ile	0	0.0819711	1.27629	[1.012;2.063]	pathogenic strong
p.Gln332Leu	substitution	332	Gln	Leu	0.661642	0.173223	-0.570144	[-1.101;0.332]	benign supporting
p.Gln332Lys	substitution	332	Gln	Lys	1.24101	0.00173041	-1.07844	[-1.085;-1.073]	benign supporting
p.Gln332Met	substitution	332	Gln	Met	1.36711	0.00205946	-0.950627	[-0.953;-0.948]	benign supporting
p.Gln332Phe	substitution	332	Gln	Phe	0.270858	0.00646554	0.576193	[0.508;0.636]	pathogenic supporting
p.Gln332Pro	substitution	332	Gln	Pro	0.361653	0.0699937	-0.0158834	[-0.332;0.767]	indeterminate
p.Gln332Ser	substitution	332	Gln	Ser	1.29428	0.068246	-1.01296	[-1.167;-0.911]	benign supporting
p.Gln332Ter	nonsense	332	Gln	Ter	0.1212	0.320242	1.11613	[-0.726;5.064]	pathogenic moderate
p.Gln332Thr	substitution	332	Gln	Thr	1.06095	0.111661	-1.08429	[-1.168;-0.946]	benign supporting
p.Gln332Trp	substitution	332	Gln	Trp	1.05576	0.00719738	-1.08361	[-1.087;-1.084]	benign supporting
p.Gln332Tyr	substitution	332	Gln	Tyr	1.07352	0.00586538	-1.08694	[-1.091;-1.084]	benign supporting
p.Gln34=	synonymous	34	Gln	NA	1.1457	0.0289234	-1.16234	[-1.169;-1.092]	benign supporting
p.Gln34Ala	substitution	34	Gln	Ala	0.622528	0.0239058	-0.505909	[-0.583;-0.431]	benign supporting
p.Gln34Arg	substitution	34	Gln	Arg	0	0.00125363	1.27629	[1.272;1.280]	pathogenic strong
p.Gln34Asn	substitution	34	Gln	Asn	0.754874	0.00053673	-0.738179	[-0.741;-0.735]	benign supporting
p.Gln34Asp	substitution	34	Gln	Asp	0.0861847	0.00100532	1.15836	[1.156;1.161]	pathogenic moderate
p.Gln34Cys	substitution	34	Gln	Cys	0.387067	0.00113604	-0.0873291	[-0.092;-0.082]	indeterminate
p.Gln34Glu	substitution	34	Gln	Glu	0	0.00159932	1.27629	[1.271;1.281]	pathogenic strong
p.Gln34Gly	substitution	34	Gln	Gly	0.567416	0.000716202	-0.420806	[-0.423;-0.419]	benign supporting
p.Gln34His	substitution	34	Gln	His	0.332196	0.0013809	0.189442	[0.166;0.213]	indeterminate
p.Gln34Ile	substitution	34	Gln	Ile	0.423513	0.000985957	-0.177794	[-0.183;-0.173]	indeterminate
p.Gln34Leu	substitution	34	Gln	Leu	0.281324	0.00179167	0.521458	[0.502;0.541]	pathogenic supporting
p.Gln34Lys	substitution	34	Gln	Lys	0	0.0103175	1.27629	[1.247;1.309]	pathogenic strong
p.Gln34Met	substitution	34	Gln	Met	0.614375	0.000683749	-0.493096	[-0.495;-0.491]	benign supporting
p.Gln34Phe	substitution	34	Gln	Phe	0.182773	0.000601706	0.933853	[0.929;0.939]	pathogenic moderate
p.Gln34Pro	substitution	34	Gln	Pro	0	0.0633363	1.27629	[1.114;1.629]	pathogenic strong
p.Gln34Ser	substitution	34	Gln	Ser	0.824878	0.00134068	-0.920083	[-0.925;-0.916]	benign supporting
p.Gln34Ter	nonsense	34	Gln	Ter	0	0.0246831	1.27629	[1.207;1.364]	pathogenic strong
p.Gln34Thr	substitution	34	Gln	Thr	0.333742	0.00177899	0.17607	[0.145;0.206]	indeterminate
p.Gln34Trp	substitution	34	Gln	Trp	0	0.00239109	1.27629	[1.269;1.284]	pathogenic strong
p.Gln34Tyr	substitution	34	Gln	Tyr	0.0787554	0.000934106	1.16769	[1.165;1.170]	pathogenic moderate
p.Gln34Val	substitution	34	Gln	Val	0.418945	0.0175496	-0.165976	[-0.249;-0.083]	indeterminate
p.Gln356Asn	substitution	356	Gln	Asn	1.54405	0.0107882	-0.837234	[-0.839;-0.837]	benign supporting
p.Gln356Cys	substitution	356	Gln	Cys	0	0.201551	1.27629	[-0.098;5.103]	pathogenic strong
p.Gln356Glu	substitution	356	Gln	Glu	1.07356	0.201113	-1.08695	[-1.168;-0.604]	benign supporting
p.Gln356His	substitution	356	Gln	His	1.06901	0.0205991	-1.08582	[-1.110;-1.084]	benign supporting
p.Gln356Ile	substitution	356	Gln	Ile	0	0.252873	1.27629	[-0.320;5.092]	pathogenic strong
p.Gln356Leu	substitution	356	Gln	Leu	0.771892	0.141631	-0.79052	[-1.110;-0.316]	benign supporting
p.Gln356Lys	substitution	356	Gln	Lys	0.903163	0.15378	-1.06261	[-1.164;-0.475]	benign supporting
p.Gln356Met	substitution	356	Gln	Met	0	0.123345	1.27629	[0.682;5.088]	pathogenic strong
p.Gln356Phe	substitution	356	Gln	Phe	0.0831498	0.0783054	1.16192	[0.735;1.416]	pathogenic moderate
p.Gln356Pro	substitution	356	Gln	Pro	1.47146	0.00252989	-0.883005	[-0.887;-0.879]	benign supporting
p.Gln356Ter	nonsense	356	Gln	Ter	0.671712	0.0162991	-0.585786	[-0.632;-0.535]	benign supporting
p.Gln356Thr	substitution	356	Gln	Thr	0.0363562	0.0820137	1.22424	[0.875;1.620]	pathogenic moderate
p.Gln356Tyr	substitution	356	Gln	Tyr	0.349598	0.053439	0.0288594	[-0.251;0.699]	indeterminate
p.Gln50=	synonymous	50	Gln	NA	1.33723	0.0137204	-0.969399	[-0.995;-0.952]	benign supporting
p.Gln50Arg	substitution	50	Gln	Arg	0.852971	0.0866172	-0.974541	[-1.110;-0.603]	benign supporting
p.Gln50Asp	substitution	50	Gln	Asp	0.044041	0.207529	1.21382	[-0.242;5.092]	pathogenic moderate
p.Gln50Cys	substitution	50	Gln	Cys	0	0.174054	1.27629	[0.000;5.104]	pathogenic strong
p.Gln50Glu	substitution	50	Gln	Glu	1.35834	0.00419619	-0.956062	[-0.961;-0.951]	benign supporting
p.Gln50Gly	substitution	50	Gln	Gly	0.374886	0.101907	-0.0569183	[-0.433;0.952]	indeterminate
p.Gln50His	substitution	50	Gln	His	0.952693	0.0683306	-1.09521	[-1.115;-0.901]	benign supporting
p.Gln50Ile	substitution	50	Gln	Ile	0.681302	0.0806584	-0.60166	[-0.939;-0.369]	benign supporting
p.Gln50Leu	substitution	50	Gln	Leu	1.00945	0.0127922	-1.09829	[-1.112;-1.089]	benign supporting
p.Gln50Lys	substitution	50	Gln	Lys	1.18675	0.0405656	-1.16637	[-1.169;-1.046]	benign supporting
p.Gln50Met	substitution	50	Gln	Met	1.26594	0.0216124	-1.0463	[-1.112;-0.997]	benign supporting
p.Gln50Phe	substitution	50	Gln	Phe	0.660539	0.0296497	-0.568488	[-0.658;-0.471]	benign supporting
p.Gln50Pro	substitution	50	Gln	Pro	1.30611	0.0720865	-0.999092	[-1.167;-0.902]	benign supporting
p.Gln50Ser	substitution	50	Gln	Ser	0	0.300016	1.27629	[-0.433;5.097]	pathogenic strong
p.Gln50Ter	nonsense	50	Gln	Ter	0.0913498	0.00931063	1.15228	[1.131;1.176]	pathogenic moderate
p.Gln50Thr	substitution	50	Gln	Thr	0.784665	0.0607731	-0.829828	[-1.059;-0.578]	benign supporting
p.Gln50Trp	substitution	50	Gln	Trp	0	0.159339	1.27629	[0.000;5.102]	pathogenic strong
p.Gln50Tyr	substitution	50	Gln	Tyr	0.986265	0.0364961	-1.11078	[-1.115;-1.070]	benign supporting
p.Gln50Val	substitution	50	Gln	Val	0	0.126207	1.27629	[0.636;5.093]	pathogenic strong
p.Glu117=	synonymous	117	Glu	NA	0.814241	0.0170632	-0.896638	[-0.964;-0.818]	benign supporting
p.Glu117Ala	substitution	117	Glu	Ala	0.512924	0.0767388	-0.350939	[-0.570;-0.031]	benign supporting
p.Glu117Arg	substitution	117	Glu	Arg	0.505196	0.0542794	-0.340469	[-0.488;-0.116]	benign supporting
p.Glu117Asn	substitution	117	Glu	Asn	0.389973	0.0284463	-0.0940405	[-0.235;0.177]	indeterminate
p.Glu117Asp	substitution	117	Glu	Asp	0.970901	0.0363771	-1.10947	[-1.115;-1.056]	benign supporting
p.Glu117Cys	substitution	117	Glu	Cys	1.02616	0.00758168	-1.0914	[-1.097;-1.087]	benign supporting
p.Glu117Gln	substitution	117	Glu	Gln	0.764441	0.130374	-0.766759	[-1.106;-0.341]	benign supporting
p.Glu117Gly	substitution	117	Glu	Gly	0.896961	0.0120336	-1.05134	[-1.074;-1.013]	benign supporting
p.Glu117His	substitution	117	Glu	His	0.875569	0.0140605	-1.01598	[-1.062;-0.964]	benign supporting
p.Glu117Ile	substitution	117	Glu	Ile	1.34214	0.0117876	-0.966259	[-0.983;-0.952]	benign supporting
p.Glu117Leu	substitution	117	Glu	Leu	0.782702	0.0260676	-0.82584	[-0.934;-0.680]	benign supporting
p.Glu117Lys	substitution	117	Glu	Lys	0.816944	0.235283	-0.903503	[-1.164;-0.001]	benign supporting
p.Glu117Met	substitution	117	Glu	Met	0.449109	0.0190967	-0.241431	[-0.312;-0.148]	indeterminate
p.Glu117Phe	substitution	117	Glu	Phe	0.964298	0.0105512	-1.10409	[-1.115;-1.089]	benign supporting
p.Glu117Pro	substitution	117	Glu	Pro	0	0.244699	1.27629	[-0.282;5.103]	pathogenic strong
p.Glu117Ser	substitution	117	Glu	Ser	0.40404	0.0334659	-0.126681	[-0.281;0.135]	indeterminate
p.Glu117Ter	nonsense	117	Glu	Ter	0.0737864	0.0293787	1.17426	[1.104;1.253]	pathogenic moderate
p.Glu117Thr	substitution	117	Glu	Thr	0.420683	0.017668	-0.170484	[-0.253;-0.084]	indeterminate
p.Glu117Trp	substitution	117	Glu	Trp	0.886863	0.0390192	-1.03403	[-1.103;-0.884]	benign supporting
p.Glu117Tyr	substitution	117	Glu	Tyr	0.895729	0.0148132	-1.04916	[-1.076;-1.002]	benign supporting
p.Glu117Val	substitution	117	Glu	Val	1.10792	0.0333697	-1.10832	[-1.169;-1.084]	benign supporting
p.Glu135=	synonymous	135	Glu	NA	0.83333	0.00530907	-0.935299	[-0.956;-0.916]	benign supporting
p.Glu135Ala	substitution	135	Glu	Ala	1.04275	0.0101439	-1.08627	[-1.093;-1.084]	benign supporting
p.Glu135Arg	substitution	135	Glu	Arg	1.03934	0.0173579	-1.08718	[-1.101;-1.084]	benign supporting
p.Glu135Asn	substitution	135	Glu	Asn	0.609556	0.0059386	-0.484404	[-0.504;-0.463]	benign supporting
p.Glu135Asp	substitution	135	Glu	Asp	0.916044	0.0113512	-1.07114	[-1.085;-1.046]	benign supporting
p.Glu135Cys	substitution	135	Glu	Cys	0.716749	0.00720668	-0.65258	[-0.679;-0.631]	benign supporting
p.Glu135Gln	substitution	135	Glu	Gln	1.11792	0.0432251	-1.11946	[-1.169;-1.084]	benign supporting
p.Glu135Gly	substitution	135	Glu	Gly	0.706512	0.0195114	-0.636435	[-0.710;-0.580]	benign supporting
p.Glu135His	substitution	135	Glu	His	0.132613	0.0218078	1.10254	[0.969;1.154]	pathogenic moderate
p.Glu135Ile	substitution	135	Glu	Ile	0.873085	0.0150945	-1.01217	[-1.061;-0.955]	benign supporting
p.Glu135Leu	substitution	135	Glu	Leu	0.992274	0.0325803	-1.10721	[-1.115;-1.078]	benign supporting
p.Glu135Lys	substitution	135	Glu	Lys	0.225587	0.021616	0.768668	[0.595;0.933]	pathogenic moderate
p.Glu135Met	substitution	135	Glu	Met	1.11343	0.00720129	-1.11423	[-1.132;-1.100]	benign supporting
p.Glu135Phe	substitution	135	Glu	Phe	0.870822	0.00458306	-1.00875	[-1.023;-0.996]	benign supporting
p.Glu135Pro	substitution	135	Glu	Pro	0.86462	0.0148941	-0.999608	[-1.047;-0.939]	benign supporting
p.Glu135Ser	substitution	135	Glu	Ser	0.629712	0.0132899	-0.517629	[-0.562;-0.473]	benign supporting
p.Glu135Ter	nonsense	135	Glu	Ter	0.24603	0.0525361	0.69332	[0.040;1.063]	pathogenic moderate
p.Glu135Thr	substitution	135	Glu	Thr	0.843259	0.0974208	-0.954393	[-1.111;-0.554]	benign supporting
p.Glu135Trp	substitution	135	Glu	Trp	0.881973	0.00646437	-1.02605	[-1.047;-1.007]	benign supporting
p.Glu135Tyr	substitution	135	Glu	Tyr	0.718061	0.00678949	-0.654956	[-0.680;-0.633]	benign supporting
p.Glu135Val	substitution	135	Glu	Val	1.10997	0.00343736	-1.11045	[-1.118;-1.104]	benign supporting
p.Glu139=	synonymous	139	Glu	NA	0.0100572	3.47453	1.2613	[-1.116;1.552]	pathogenic moderate
p.Glu139Ala	substitution	139	Glu	Ala	1.06144	0.0047419	-1.08436	[-1.086;-1.084]	benign supporting
p.Glu139Arg	substitution	139	Glu	Arg	0.627118	0.0202203	-0.513348	[-0.578;-0.448]	benign supporting
p.Glu139Asn	substitution	139	Glu	Asn	1.03491	0.00695857	-1.08848	[-1.093;-1.085]	benign supporting
p.Glu139Asp	substitution	139	Glu	Asp	1.04284	0.0254079	-1.08625	[-1.108;-1.084]	benign supporting
p.Glu139Cys	substitution	139	Glu	Cys	1.086	0.00452125	-1.09111	[-1.096;-1.088]	benign supporting
p.Glu139Gln	substitution	139	Glu	Gln	1.25985	0.0104503	-1.05356	[-1.080;-1.030]	benign supporting
p.Glu139Gly	substitution	139	Glu	Gly	0.815886	0.00271803	-0.900799	[-0.914;-0.888]	benign supporting
p.Glu139His	substitution	139	Glu	His	1.17481	0.0210207	-1.1643	[-1.169;-1.125]	benign supporting
p.Glu139Ile	substitution	139	Glu	Ile	1.1742	0.00556831	-1.16423	[-1.166;-1.164]	benign supporting
p.Glu139Leu	substitution	139	Glu	Leu	1.12299	0.00917913	-1.12587	[-1.153;-1.105]	benign supporting
p.Glu139Lys	substitution	139	Glu	Lys	1.21501	0.00434934	-1.13299	[-1.151;-1.115]	benign supporting
p.Glu139Met	substitution	139	Glu	Met	0.663455	0.00548382	-0.572888	[-0.590;-0.557]	benign supporting
p.Glu139Phe	substitution	139	Glu	Phe	1.09137	0.00408538	-1.09359	[-1.100;-1.090]	benign supporting
p.Glu139Pro	substitution	139	Glu	Pro	0	0.0966215	1.27629	[0.888;4.986]	pathogenic strong
p.Glu139Ser	substitution	139	Glu	Ser	0.753097	0.00379123	-0.733084	[-0.755;-0.713]	benign supporting
p.Glu139Ter	nonsense	139	Glu	Ter	0.421925	0.00795385	-0.173697	[-0.214;-0.134]	indeterminate
p.Glu139Thr	substitution	139	Glu	Thr	0.613653	0.0134598	-0.491984	[-0.536;-0.448]	benign supporting
p.Glu139Trp	substitution	139	Glu	Trp	1.20579	0.00487533	-1.15241	[-1.169;-1.132]	benign supporting
p.Glu139Tyr	substitution	139	Glu	Tyr	0.982346	0.00492225	-1.11324	[-1.116;-1.107]	benign supporting
p.Glu139Val	substitution	139	Glu	Val	0.620698	0.0052078	-0.502989	[-0.520;-0.486]	benign supporting
p.Glu162=	synonymous	162	Glu	NA	1.17469	0.0235629	-1.16429	[-1.169;-1.115]	benign supporting
p.Glu162Ala	substitution	162	Glu	Ala	0.559922	0.0221838	-0.411298	[-0.472;-0.356]	benign supporting
p.Glu162Arg	substitution	162	Glu	Arg	0.928653	0.0717976	-1.07884	[-1.114;-0.828]	benign supporting
p.Glu162Asn	substitution	162	Glu	Asn	0.345966	0.0181239	0.063581	[-0.073;0.347]	indeterminate
p.Glu162Asp	substitution	162	Glu	Asp	0.84165	0.0257452	-0.951202	[-1.040;-0.842]	benign supporting
p.Glu162Cys	substitution	162	Glu	Cys	1.38661	0.0153549	-0.938643	[-0.958;-0.920]	benign supporting
p.Glu162Gln	substitution	162	Glu	Gln	0.501906	0.0484923	-0.336079	[-0.465;-0.136]	benign supporting
p.Glu162Gly	substitution	162	Glu	Gly	0.694306	0.162952	-0.619646	[-1.102;-0.062]	benign supporting
p.Glu162His	substitution	162	Glu	His	0.393867	0.215867	-0.102963	[-0.884;1.315]	indeterminate
p.Glu162Ile	substitution	162	Glu	Ile	0.913621	0.00960276	-1.06973	[-1.081;-1.047]	benign supporting
[truncated: 4,593 more rows]
