# Supplementary material for: Systematically testing human HMBS missense variants to reveal mechanism and pathogenic variation
Source: Am J Hum Genet. 2023 Sep 19;110(10):1769–86. doi: 10.1016/j.ajhg.2023.08.012 (PMC10577081; doi:10.1016/j.ajhg.2023.08.012)
Supplement: Table S9. List of POPCode mutagenesis oligos and TileSeq primers [file mmc4.xlsx]

## Sheet: POPcode Oligos
PopCode mutagenesis - degenerate oligo sequences
uHMBS_S1X	ACAAAAAAGTTGGCATGNNKGGTAACGGCAATGC
uHMBS_G2X	AAAAGTTGGCATGTCTNNKAACGGCAATGCGG
uHMBS_N3X	GTTGGCATGTCTGGTNNKGGCAATGCGGCTG
uHMBS_G4X	GGCATGTCTGGTAACNNKAATGCGGCTGCAA
uHMBS_N5X	ATGTCTGGTAACGGCNNKGCGGCTGCAACG
uHMBS_A6X	TCTGGTAACGGCAATNNKGCTGCAACGGCG
uHMBS_A7X	GTAACGGCAATGCGNNKGCAACGGCGGAAG
uHMBS_A8X	GGCAATGCGGCTNNKACGGCGGAAGAAAA
uHMBS_T9X	CAATGCGGCTGCANNKGCGGAAGAAAACAGC
uHMBS_A10X	GCGGCTGCAACGNNKGAAGAAAACAGCCCAA
uHMBS_E11X	GCTGCAACGGCGNNKGAAAACAGCCCAAAGA
uHMBS_E12X	TGCAACGGCGGAANNKAACAGCCCAAAGATGA
uHMBS_N13X	CAACGGCGGAAGAANNKAGCCCAAAGATGAGAG
uHMBS_S14X	CGGCGGAAGAAAACNNKCCAAAGATGAGAGTGAT
uHMBS_P15X	GCGGAAGAAAACAGCNNKAAGATGAGAGTGATTCG
uHMBS_K16X	GAAGAAAACAGCCCANNKATGAGAGTGATTCGCG
uHMBS_M17X	AGAAAACAGCCCAAAGNNKAGAGTGATTCGCGTG
uHMBS_R18X	AAACAGCCCAAAGATGNNKGTGATTCGCGTGGG
uHMBS_V19X	AGCCCAAAGATGAGANNKATTCGCGTGGGTAC
uHMBS_I20X	CCCAAAGATGAGAGTGNNKCGCGTGGGTACCC
uHMBS_R21X	CCAAAGATGAGAGTGATTNNKGTGGGTACCCGCA
uHMBS_V22X	GATGAGAGTGATTCGCNNKGGTACCCGCAAGAG
uHMBS_G23X	AGAGTGATTCGCGTGNNKACCCGCAAGAGCC
uHMBS_T24X	GATTCGCGTGGGTNNKCGCAAGAGCCAGC
uHMBS_R25X	TCGCGTGGGTACCNNKAAGAGCCAGCTTGC
uHMBS_K26X	CGTGGGTACCCGCNNKAGCCAGCTTGCTC
uHMBS_S27X	TGGGTACCCGCAAGNNKCAGCTTGCTCGCA
uHMBS_Q28X	GTACCCGCAAGAGCNNKCTTGCTCGCATACAG
uHMBS_L29X	CCGCAAGAGCCAGNNKGCTCGCATACAGACG
uHMBS_A30X	GCAAGAGCCAGCTTNNKCGCATACAGACGGA
uHMBS_R31X	AGAGCCAGCTTGCTNNKATACAGACGGACAGTG
uHMBS_I32X	CCAGCTTGCTCGCNNKCAGACGGACAGTGTG
uHMBS_Q33X	AGCTTGCTCGCATANNKACGGACAGTGTGGT
uHMBS_T34X	CTTGCTCGCATACAGNNKGACAGTGTGGTGGC
uHMBS_D35X	GCTCGCATACAGACGNNKAGTGTGGTGGCAAC
uHMBS_S36X	CGCATACAGACGGACNNKGTGGTGGCAACATTG
uHMBS_V37X	CATACAGACGGACAGTNNKGTGGCAACATTGAAAG
uHMBS_V38X	AGACGGACAGTGTGNNKGCAACATTGAAAGCCT
uHMBS_A39X	CGGACAGTGTGGTGNNKACATTGAAAGCCTCG
uHMBS_T40X	ACAGTGTGGTGGCANNKTTGAAAGCCTCGTACC
uHMBS_L41X	GTGTGGTGGCAACANNKAAAGCCTCGTACCCT
uHMBS_K42X	GTGGTGGCAACATTGNNKGCCTCGTACCCTGG
uHMBS_A43X	GGTGGCAACATTGAAANNKTCGTACCCTGGCC
uHMBS_S44X	GCAACATTGAAAGCCNNKTACCCTGGCCTGC
uHMBS_Y45X	AACATTGAAAGCCTCGNNKCCTGGCCTGCAGT
uHMBS_P46X	ATTGAAAGCCTCGTACNNKGGCCTGCAGTTTGA
uHMBS_G47X	AAGCCTCGTACCCTNNKCTGCAGTTTGAAATCAT
uHMBS_L48X	CCTCGTACCCTGGCNNKCAGTTTGAAATCATTGCT
uHMBS_Q49X	CGTACCCTGGCCTGNNKTTTGAAATCATTGCTATGT
uHMBS_F50X	CCCTGGCCTGCAGNNKGAAATCATTGCTATGTCC
uHMBS_E51X	CTGGCCTGCAGTTTNNKATCATTGCTATGTCCAC
uHMBS_I52X	GGCCTGCAGTTTGAANNKATTGCTATGTCCACCA
uHMBS_I53X	CCTGCAGTTTGAAATCNNKGCTATGTCCACCACA
uHMBS_A54X	CTGCAGTTTGAAATCATTNNKATGTCCACCACAGG
uHMBS_M55X	CAGTTTGAAATCATTGCTNNKTCCACCACAGGGG
uHMBS_S56X	GTTTGAAATCATTGCTATGNNKACCACAGGGGACAA
uHMBS_T57X	GAAATCATTGCTATGTCCNNKACAGGGGACAAGATTC
uHMBS_T58X	CATTGCTATGTCCACCNNKGGGGACAAGATTCTTG
uHMBS_G59X	GCTATGTCCACCACANNKGACAAGATTCTTGATACTG
uHMBS_D60X	TGTCCACCACAGGGNNKAAGATTCTTGATACTGCA
uHMBS_K61X	CCACCACAGGGGACNNKATTCTTGATACTGCACT
uHMBS_I62X	CCACAGGGGACAAGNNKCTTGATACTGCACTCTC
uHMBS_L63X	CACAGGGGACAAGATTNNKGATACTGCACTCTCTAAG
uHMBS_D64X	AGGGGACAAGATTCTTNNKACTGCACTCTCTAAGAT
uHMBS_T65X	GGGACAAGATTCTTGATNNKGCACTCTCTAAGATTGG
uHMBS_A66X	GACAAGATTCTTGATACTNNKCTCTCTAAGATTGGAGAG
uHMBS_L67X	AAGATTCTTGATACTGCANNKTCTAAGATTGGAGAGAAAA
uHMBS_S68X	TTCTTGATACTGCACTCNNKAAGATTGGAGAGAAAAGC
uHMBS_K69X	TGATACTGCACTCTCTNNKATTGGAGAGAAAAGCC
uHMBS_I70X	GATACTGCACTCTCTAAGNNKGGAGAGAAAAGCCTGT
uHMBS_G71X	CTGCACTCTCTAAGATTNNKGAGAAAAGCCTGTTTAC
uHMBS_E72X	CACTCTCTAAGATTGGANNKAAAAGCCTGTTTACCAA
uHMBS_K73X	CTCTCTAAGATTGGAGAGNNKAGCCTGTTTACCAAGG
uHMBS_S74X	TCTAAGATTGGAGAGAAANNKCTGTTTACCAAGGAGC
uHMBS_L75X	AGATTGGAGAGAAAAGCNNKTTTACCAAGGAGCTTG
uHMBS_F76X	TGGAGAGAAAAGCCTGNNKACCAAGGAGCTTGAA
uHMBS_T77X	GAGAGAAAAGCCTGTTTNNKAAGGAGCTTGAACATG
uHMBS_K78X	AGAAAAGCCTGTTTACCNNKGAGCTTGAACATGCC
uHMBS_E79X	AAGCCTGTTTACCAAGNNKCTTGAACATGCCCTG
uHMBS_L80X	CCTGTTTACCAAGGAGNNKGAACATGCCCTGGA
uHMBS_E81X	GTTTACCAAGGAGCTTNNKCATGCCCTGGAGAAG
uHMBS_H82X	TACCAAGGAGCTTGAANNKGCCCTGGAGAAGAAT
uHMBS_A83X	CAAGGAGCTTGAACATNNKCTGGAGAAGAATGAAGT
uHMBS_L84X	GAGCTTGAACATGCCNNKGAGAAGAATGAAGTGGA
uHMBS_E85X	CTTGAACATGCCCTGNNKAAGAATGAAGTGGACC
uHMBS_K86X	AACATGCCCTGGAGNNKAATGAAGTGGACCTGG
uHMBS_N87X	CATGCCCTGGAGAAGNNKGAAGTGGACCTGGTT
uHMBS_E88X	GCCCTGGAGAAGAATNNKGTGGACCTGGTTGTT
uHMBS_V89X	CCTGGAGAAGAATGAANNKGACCTGGTTGTTCAC
uHMBS_D90X	TGGAGAAGAATGAAGTGNNKCTGGTTGTTCACTCCT
uHMBS_L91X	AGAAGAATGAAGTGGACNNKGTTGTTCACTCCTTGAA
uHMBS_V92X	GAATGAAGTGGACCTGNNKGTTCACTCCTTGAAGG
uHMBS_V93X	GAAGTGGACCTGGTTNNKCACTCCTTGAAGGACC
uHMBS_H94X	GTGGACCTGGTTGTTNNKTCCTTGAAGGACCTG
uHMBS_S95X	GACCTGGTTGTTCACNNKTTGAAGGACCTGCC
uHMBS_L96X	CTGGTTGTTCACTCCNNKAAGGACCTGCCCAC
uHMBS_K97X	GGTTGTTCACTCCTTGNNKGACCTGCCCACTGT
uHMBS_D98X	TTGTTCACTCCTTGAAGNNKCTGCCCACTGTGC
uHMBS_L99X	TCACTCCTTGAAGGACNNKCCCACTGTGCTTCC
uHMBS_P100X	TCCTTGAAGGACCTGNNKACTGTGCTTCCTCCT
uHMBS_T101X	TGAAGGACCTGCCCNNKGTGCTTCCTCCTGG
uHMBS_V102X	GGACCTGCCCACTNNKCTTCCTCCTGGCTTC
uHMBS_L103X	CCTGCCCACTGTGNNKCCTCCTGGCTTCAC
uHMBS_P104X	GCCCACTGTGCTTNNKCCTGGCTTCACCATC
uHMBS_P105X	CCACTGTGCTTCCTNNKGGCTTCACCATCGG
uHMBS_G106X	ACTGTGCTTCCTCCTNNKTTCACCATCGGAGC
uHMBS_F107X	TGCTTCCTCCTGGCNNKACCATCGGAGCCAT
uHMBS_T108X	CTTCCTCCTGGCTTCNNKATCGGAGCCATCTG
uHMBS_I109X	CTCCTGGCTTCACCNNKGGAGCCATCTGCAA
uHMBS_G110X	CCTGGCTTCACCATCNNKGCCATCTGCAAGCG
uHMBS_A111X	GCTTCACCATCGGANNKATCTGCAAGCGGGA
uHMBS_I112X	TCACCATCGGAGCCNNKTGCAAGCGGGAAAA
uHMBS_C113X	CCATCGGAGCCATCNNKAAGCGGGAAAACCC
uHMBS_K114X	CGGAGCCATCTGCNNKCGGGAAAACCCTCAT
uHMBS_R115X	GGAGCCATCTGCAAGNNKGAAAACCCTCATGATGC
uHMBS_E116X	CCATCTGCAAGCGGNNKAACCCTCATGATGCT
uHMBS_N117X	CTGCAAGCGGGAANNKCCTCATGATGCTGTTG
uHMBS_P118X	GCAAGCGGGAAAACNNKCATGATGCTGTTGTCT
uHMBS_H119X	AGCGGGAAAACCCTNNKGATGCTGTTGTCTTTCA
uHMBS_D120X	CGGGAAAACCCTCATNNKGCTGTTGTCTTTCACC
uHMBS_A121X	GGAAAACCCTCATGATNNKGTTGTCTTTCACCCAA
uHMBS_V122X	AAACCCTCATGATGCTNNKGTCTTTCACCCAAAATTT
uHMBS_V123X	CCCTCATGATGCTGTTNNKTTTCACCCAAAATTTGTT
uHMBS_F124X	TCATGATGCTGTTGTCNNKCACCCAAAATTTGTTGG
uHMBS_H125X	ATGATGCTGTTGTCTTTNNKCCAAAATTTGTTGGGAA
uHMBS_P126X	TGCTGTTGTCTTTCACNNKAAATTTGTTGGGAAGAC
uHMBS_K127X	TGTTGTCTTTCACCCANNKTTTGTTGGGAAGACCC
uHMBS_F128X	TTGTCTTTCACCCAAAANNKGTTGGGAAGACCCTAG
uHMBS_V129X	GTCTTTCACCCAAAATTTNNKGGGAAGACCCTAGAAA
uHMBS_G130X	TTTCACCCAAAATTTGTTNNKAAGACCCTAGAAACCC
uHMBS_K131X	CCCAAAATTTGTTGGGNNKACCCTAGAAACCCTG
uHMBS_T132X	CAAAATTTGTTGGGAAGNNKCTAGAAACCCTGCCA
uHMBS_L133X	ATTTGTTGGGAAGACCNNKGAAACCCTGCCAGAG
uHMBS_E134X	GTTGGGAAGACCCTANNKACCCTGCCAGAGAA
uHMBS_T135X	TGGGAAGACCCTAGAANNKCTGCCAGAGAAGAGT
uHMBS_L136X	GAAGACCCTAGAAACCNNKCCAGAGAAGAGTGTGG
uHMBS_P137X	GACCCTAGAAACCCTGNNKGAGAAGAGTGTGGTGG
uHMBS_E138X	CTAGAAACCCTGCCANNKAAGAGTGTGGTGGGA
uHMBS_K139X	GAAACCCTGCCAGAGNNKAGTGTGGTGGGAAC
uHMBS_S140X	CCCTGCCAGAGAAGNNKGTGGTGGGAACCAG
uHMBS_V141X	CTGCCAGAGAAGAGTNNKGTGGGAACCAGCTC
uHMBS_V142X	CCAGAGAAGAGTGTGNNKGGAACCAGCTCCCT
uHMBS_G143X	AGAGAAGAGTGTGGTGNNKACCAGCTCCCTGC
uHMBS_T144X	AGAGTGTGGTGGGANNKAGCTCCCTGCGAA
uHMBS_S145X	GTGTGGTGGGAACCNNKTCCCTGCGAAGAGC
uHMBS_S146X	GGTGGGAACCAGCNNKCTGCGAAGAGCAGC
uHMBS_L147X	TGGGAACCAGCTCCNNKCGAAGAGCAGCCC
uHMBS_R148X	GAACCAGCTCCCTGNNKAGAGCAGCCCAGC
uHMBS_R149X	CAGCTCCCTGCGANNKGCAGCCCAGCTG
uHMBS_A150X	GCTCCCTGCGAAGANNKGCCCAGCTGCAGA
uHMBS_A151X	CCTGCGAAGAGCANNKCAGCTGCAGAGAAAG
uHMBS_Q152X	GCGAAGAGCAGCCNNKCTGCAGAGAAAGTTCC
uHMBS_L153X	GAAGAGCAGCCCAGNNKCAGAGAAAGTTCCCG
uHMBS_Q154X	AGCAGCCCAGCTGNNKAGAAAGTTCCCGCAT
uHMBS_R155X	AGCCCAGCTGCAGNNKAAGTTCCCGCATCTG
uHMBS_K156X	CCCAGCTGCAGAGANNKTTCCCGCATCTGGA
uHMBS_F157X	CAGCTGCAGAGAAAGNNKCCGCATCTGGAGTT
uHMBS_P158X	GCTGCAGAGAAAGTTCNNKCATCTGGAGTTCAGGA
uHMBS_H159X	CAGAGAAAGTTCCCGNNKCTGGAGTTCAGGAGTA
uHMBS_L160X	AGAAAGTTCCCGCATNNKGAGTTCAGGAGTATTCG
uHMBS_E161X	AGTTCCCGCATCTGNNKTTCAGGAGTATTCGGG
uHMBS_F162X	TCCCGCATCTGGAGNNKAGGAGTATTCGGGGA
uHMBS_R163X	CCGCATCTGGAGTTCNNKAGTATTCGGGGAAACC
uHMBS_S164X	CATCTGGAGTTCAGGNNKATTCGGGGAAACCTC
uHMBS_I165X	CTGGAGTTCAGGAGTNNKCGGGGAAACCTCAA
uHMBS_R166X	TGGAGTTCAGGAGTATTNNKGGAAACCTCAACACC
uHMBS_G167X	GTTCAGGAGTATTCGGNNKAACCTCAACACCCG
uHMBS_N168X	AGGAGTATTCGGGGANNKCTCAACACCCGGC
uHMBS_L169X	GAGTATTCGGGGAAACNNKAACACCCGGCTTC
uHMBS_N170X	ATTCGGGGAAACCTCNNKACCCGGCTTCGG
uHMBS_T171X	CGGGGAAACCTCAACNNKCGGCTTCGGAAGC
uHMBS_R172X	GGAAACCTCAACACCNNKCTTCGGAAGCTGGAC
uHMBS_L173X	ACCTCAACACCCGGNNKCGGAAGCTGGACG
uHMBS_R174X	TCAACACCCGGCTTNNKAAGCTGGACGAGCA
uHMBS_K175X	ACCCGGCTTCGGNNKCTGGACGAGCAGC
uHMBS_L176X	CCGGCTTCGGAAGNNKGACGAGCAGCAGG
uHMBS_D177X	GGCTTCGGAAGCTGNNKGAGCAGCAGGAGTT
uHMBS_E178X	TTCGGAAGCTGGACNNKCAGCAGGAGTTCAGT
uHMBS_Q179X	GGAAGCTGGACGAGNNKCAGGAGTTCAGTGCC
uHMBS_Q180X	GCTGGACGAGCAGNNKGAGTTCAGTGCCATC
uHMBS_E181X	TGGACGAGCAGCAGNNKTTCAGTGCCATCATCC
uHMBS_F182X	ACGAGCAGCAGGAGNNKAGTGCCATCATCCTG
uHMBS_S183X	GAGCAGCAGGAGTTCNNKGCCATCATCCTGGC
uHMBS_A184X	CAGCAGGAGTTCAGTNNKATCATCCTGGCAACAG
uHMBS_I185X	CAGGAGTTCAGTGCCNNKATCCTGGCAACAGCT
uHMBS_I186X	GGAGTTCAGTGCCATCNNKCTGGCAACAGCTGG
uHMBS_L187X	AGTTCAGTGCCATCATCNNKGCAACAGCTGGCC
uHMBS_A188X	CAGTGCCATCATCCTGNNKACAGCTGGCCTGC
uHMBS_T189X	GCCATCATCCTGGCANNKGCTGGCCTGCAGC
uHMBS_A190X	CATCATCCTGGCAACANNKGGCCTGCAGCGC
uHMBS_G191X	ATCCTGGCAACAGCTNNKCTGCAGCGCATGG
uHMBS_L192X	GGCAACAGCTGGCNNKCAGCGCATGGGCT
uHMBS_Q193X	CAACAGCTGGCCTGNNKCGCATGGGCTGGC
uHMBS_R194X	AGCTGGCCTGCAGNNKATGGGCTGGCACAA
uHMBS_M195X	GGCCTGCAGCGCNNKGGCTGGCACAACC
uHMBS_G196X	CCTGCAGCGCATGNNKTGGCACAACCGGG
uHMBS_W197X	GCAGCGCATGGGCNNKCACAACCGGGTGGG
uHMBS_H198X	GCGCATGGGCTGGNNKAACCGGGTGGGGC
uHMBS_N199X	CATGGGCTGGCACNNKCGGGTGGGGCAGA
uHMBS_R200X	TGGGCTGGCACAACNNKGTGGGGCAGATCCT
uHMBS_V201X	CTGGCACAACCGGNNKGGGCAGATCCTGCA
uHMBS_G202X	GCACAACCGGGTGNNKCAGATCCTGCACCCT
uHMBS_Q203X	CAACCGGGTGGGGNNKATCCTGCACCCTGAG
uHMBS_I204X	CGGGTGGGGCAGNNKCTGCACCCTGAGGAA
uHMBS_L205X	GGGTGGGGCAGATCNNKCACCCTGAGGAATGC
uHMBS_H206X	TGGGGCAGATCCTGNNKCCTGAGGAATGCATGT
uHMBS_P207X	GGCAGATCCTGCACNNKGAGGAATGCATGTATGC
uHMBS_E208X	CAGATCCTGCACCCTNNKGAATGCATGTATGCTGT
uHMBS_E209X	ATCCTGCACCCTGAGNNKTGCATGTATGCTGTGG
uHMBS_C210X	CTGCACCCTGAGGAANNKATGTATGCTGTGGGC
uHMBS_M211X	CACCCTGAGGAATGCNNKTATGCTGTGGGCCA
uHMBS_Y212X	CCCTGAGGAATGCATGNNKGCTGTGGGCCAGG
uHMBS_A213X	CCTGAGGAATGCATGTATNNKGTGGGCCAGGGGG
uHMBS_V214X	AGGAATGCATGTATGCTNNKGGCCAGGGGGCC
uHMBS_G215X	AATGCATGTATGCTGTGNNKCAGGGGGCCTTGG
uHMBS_Q216X	ATGTATGCTGTGGGCNNKGGGGCCTTGGGC
uHMBS_G217X	ATGCTGTGGGCCAGNNKGCCTTGGGCGTGG
uHMBS_A218X	TGTGGGCCAGGGGNNKTTGGGCGTGGAAGT
uHMBS_L219X	GGCCAGGGGGCCNNKGGCGTGGAAGTGC
uHMBS_G220X	CCAGGGGGCCTTGNNKGTGGAAGTGCGAGC
uHMBS_V221X	GGGGCCTTGGGCNNKGAAGTGCGAGCCAAG
uHMBS_E222X	GGCCTTGGGCGTGNNKGTGCGAGCCAAGGA
uHMBS_V223X	CCTTGGGCGTGGAANNKCGAGCCAAGGACCA
uHMBS_R224X	TGGGCGTGGAAGTGNNKGCCAAGGACCAGGA
uHMBS_A225X	GCGTGGAAGTGCGANNKAAGGACCAGGACATCT
uHMBS_K226X	TGGAAGTGCGAGCCNNKGACCAGGACATCTTGG
uHMBS_D227X	GAAGTGCGAGCCAAGNNKCAGGACATCTTGGATCT
uHMBS_Q228X	TGCGAGCCAAGGACNNKGACATCTTGGATCTGGT
uHMBS_D229X	CGAGCCAAGGACCAGNNKATCTTGGATCTGGTGG
uHMBS_I230X	GCCAAGGACCAGGACNNKTTGGATCTGGTGGGT
uHMBS_L231X	CAAGGACCAGGACATCNNKGATCTGGTGGGTGTG
uHMBS_D232X	GGACCAGGACATCTTGNNKCTGGTGGGTGTGCT
uHMBS_L233X	CCAGGACATCTTGGATNNKGTGGGTGTGCTGCA
uHMBS_V234X	AGGACATCTTGGATCTGNNKGGTGTGCTGCACG
uHMBS_G235X	ACATCTTGGATCTGGTGNNKGTGCTGCACGATCC
uHMBS_V236X	TTGGATCTGGTGGGTNNKCTGCACGATCCCGA
uHMBS_L237X	GATCTGGTGGGTGTGNNKCACGATCCCGAGACT
uHMBS_H238X	TGGTGGGTGTGCTGNNKGATCCCGAGACTCTG
uHMBS_D239X	TGGGTGTGCTGCACNNKCCCGAGACTCTGCTT
uHMBS_P240X	GTGTGCTGCACGATNNKGAGACTCTGCTTCGC
uHMBS_E241X	TGCTGCACGATCCCNNKACTCTGCTTCGCTG
uHMBS_T242X	TGCACGATCCCGAGNNKCTGCTTCGCTGCAT
uHMBS_L243X	CACGATCCCGAGACTNNKCTTCGCTGCATCGC
uHMBS_L244X	CGATCCCGAGACTCTGNNKCGCTGCATCGCTG
uHMBS_R245X	CCCGAGACTCTGCTTNNKTGCATCGCTGAAAGG
uHMBS_C246X	GAGACTCTGCTTCGCNNKATCGCTGAAAGGGC
uHMBS_I247X	CTCTGCTTCGCTGCNNKGCTGAAAGGGCCTTC
uHMBS_A248X	TGCTTCGCTGCATCNNKGAAAGGGCCTTCCTG
uHMBS_E249X	TTCGCTGCATCGCTNNKAGGGCCTTCCTGAG
uHMBS_R250X	GCTGCATCGCTGAANNKGCCTTCCTGAGGCA
uHMBS_A251X	TGCATCGCTGAAAGGNNKTTCCTGAGGCACCTG
uHMBS_F252X	TCGCTGAAAGGGCCNNKCTGAGGCACCTGGAA
uHMBS_L253X	GCTGAAAGGGCCTTCNNKAGGCACCTGGAAGG
uHMBS_R254X	GAAAGGGCCTTCCTGNNKCACCTGGAAGGAGGC
uHMBS_H255X	GGGCCTTCCTGAGGNNKCTGGAAGGAGGCTGC
uHMBS_L256X	GCCTTCCTGAGGCACNNKGAAGGAGGCTGCAGT
uHMBS_E257X	TTCCTGAGGCACCTGNNKGGAGGCTGCAGTGT
uHMBS_G258X	CTGAGGCACCTGGAANNKGGCTGCAGTGTGC
uHMBS_G259X	GGCACCTGGAAGGANNKTGCAGTGTGCCAGT
uHMBS_C260X	ACCTGGAAGGAGGCNNKAGTGTGCCAGTAGCC
uHMBS_S261X	TGGAAGGAGGCTGCNNKGTGCCAGTAGCCGT
uHMBS_V262X	GAAGGAGGCTGCAGTNNKCCAGTAGCCGTGCA
uHMBS_P263X	GAGGCTGCAGTGTGNNKGTAGCCGTGCATACA
uHMBS_V264X	GCTGCAGTGTGCCANNKGCCGTGCATACAGC
uHMBS_A265X	TGCAGTGTGCCAGTANNKGTGCATACAGCTATGAAG
uHMBS_V266X	AGTGTGCCAGTAGCCNNKCATACAGCTATGAAGGATG
uHMBS_H267X	TGCCAGTAGCCGTGNNKACAGCTATGAAGGATGG
uHMBS_T268X	CCAGTAGCCGTGCATNNKGCTATGAAGGATGGGC
uHMBS_A269X	GTAGCCGTGCATACANNKATGAAGGATGGGCAAC
uHMBS_M270X	CCGTGCATACAGCTNNKAAGGATGGGCAACTG
uHMBS_K271X	CGTGCATACAGCTATGNNKGATGGGCAACTGTACC
uHMBS_D272X	GTGCATACAGCTATGAAGNNKGGGCAACTGTACCTG
uHMBS_G273X	CATACAGCTATGAAGGATNNKCAACTGTACCTGACTGG
uHMBS_Q274X	CAGCTATGAAGGATGGGNNKCTGTACCTGACTGGAG
uHMBS_L275X	CTATGAAGGATGGGCAANNKTACCTGACTGGAGGAG
uHMBS_Y276X	GAAGGATGGGCAACTGNNKCTGACTGGAGGAGTCT
uHMBS_L277X	GGATGGGCAACTGTACNNKACTGGAGGAGTCTGG
uHMBS_T278X	GGGCAACTGTACCTGNNKGGAGGAGTCTGGAGT
uHMBS_G279X	GCAACTGTACCTGACTNNKGGAGTCTGGAGTCTAGA
uHMBS_G280X	ACTGTACCTGACTGGANNKGTCTGGAGTCTAGACG
uHMBS_V281X	GTACCTGACTGGAGGANNKTGGAGTCTAGACGGC
uHMBS_W282X	CCTGACTGGAGGAGTCNNKAGTCTAGACGGCTCAG
uHMBS_S283X	ACTGGAGGAGTCTGGNNKCTAGACGGCTCAGATAG
uHMBS_L284X	GGAGGAGTCTGGAGTNNKGACGGCTCAGATAGC
uHMBS_D285X	GAGGAGTCTGGAGTCTANNKGGCTCAGATAGCATACA
uHMBS_G286X	GAGTCTGGAGTCTAGACNNKTCAGATAGCATACAAGAGA
uHMBS_S287X	TGGAGTCTAGACGGCNNKGATAGCATACAAGAGACC
uHMBS_D288X	GAGTCTAGACGGCTCANNKAGCATACAAGAGACCAT
uHMBS_S289X	TCTAGACGGCTCAGATNNKATACAAGAGACCATGCA
uHMBS_I290X	GACGGCTCAGATAGCNNKCAAGAGACCATGCAGG
uHMBS_Q291X	CGGCTCAGATAGCATANNKGAGACCATGCAGGC
uHMBS_E292X	GGCTCAGATAGCATACAANNKACCATGCAGGCTACC
uHMBS_T293X	CTCAGATAGCATACAAGAGNNKATGCAGGCTACCATC
uHMBS_M294X	GATAGCATACAAGAGACCNNKCAGGCTACCATCCATG
uHMBS_Q295X	GCATACAAGAGACCATGNNKGCTACCATCCATGTCC
uHMBS_A296X	ACAAGAGACCATGCAGNNKACCATCCATGTCCCT
uHMBS_T297X	GAGACCATGCAGGCTNNKATCCATGTCCCTGCC
uHMBS_I298X	ACCATGCAGGCTACCNNKCATGTCCCTGCCCA
uHMBS_H299X	CATGCAGGCTACCATCNNKGTCCCTGCCCAGC
uHMBS_V300X	GCAGGCTACCATCCATNNKCCTGCCCAGCATGA
uHMBS_P301X	GGCTACCATCCATGTCNNKGCCCAGCATGAAGAT
uHMBS_A302X	TACCATCCATGTCCCTNNKCAGCATGAAGATGGCC
uHMBS_Q303X	ATCCATGTCCCTGCCNNKCATGAAGATGGCCCTG
uHMBS_H304X	ATGTCCCTGCCCAGNNKGAAGATGGCCCTGAG
uHMBS_E305X	TCCCTGCCCAGCATNNKGATGGCCCTGAGGAT
uHMBS_D306X	CCTGCCCAGCATGAANNKGGCCCTGAGGATGA
uHMBS_G307X	GCCCAGCATGAAGATNNKCCTGAGGATGACCCA
uHMBS_P308X	CCAGCATGAAGATGGCNNKGAGGATGACCCACAGT
uHMBS_E309X	CATGAAGATGGCCCTNNKGATGACCCACAGTTGG
uHMBS_D310X	GAAGATGGCCCTGAGNNKGACCCACAGTTGGTAG
uHMBS_D311X	GATGGCCCTGAGGATNNKCCACAGTTGGTAGGC
uHMBS_P312X	GGCCCTGAGGATGACNNKCAGTTGGTAGGCATCA
uHMBS_Q313X	CCTGAGGATGACCCANNKTTGGTAGGCATCACTG
uHMBS_L314X	TGAGGATGACCCACAGNNKGTAGGCATCACTGCTC
uHMBS_V315X	GGATGACCCACAGTTGNNKGGCATCACTGCTCG
uHMBS_G316X	TGACCCACAGTTGGTANNKATCACTGCTCGTAACAT
uHMBS_I317X	CCACAGTTGGTAGGCNNKACTGCTCGTAACATTCC
uHMBS_T318X	ACAGTTGGTAGGCATCNNKGCTCGTAACATTCCAC
uHMBS_A319X	GTTGGTAGGCATCACTNNKCGTAACATTCCACGAG
uHMBS_R320X	GTAGGCATCACTGCTNNKAACATTCCACGAGGG
uHMBS_N321X	GCATCACTGCTCGTNNKATTCCACGAGGGCC
uHMBS_I322X	CATCACTGCTCGTAACNNKCCACGAGGGCCC
uHMBS_P323X	TCACTGCTCGTAACATTNNKCGAGGGCCCCAGT
uHMBS_R324X	TGCTCGTAACATTCCANNKGGGCCCCAGTTGG
uHMBS_G325X	CTCGTAACATTCCACGANNKCCCCAGTTGGCTGC
uHMBS_P326X	TAACATTCCACGAGGGNNKCAGTTGGCTGCCCA
uHMBS_Q327X	TCCACGAGGGCCCNNKTTGGCTGCCCAGAA
uHMBS_L328X	ACGAGGGCCCCAGNNKGCTGCCCAGAACTTG
uHMBS_A329X	GAGGGCCCCAGTTGNNKGCCCAGAACTTGGG
uHMBS_A330X	GCCCCAGTTGGCTNNKCAGAACTTGGGCATCA
uHMBS_Q331X	CCCAGTTGGCTGCCNNKAACTTGGGCATCAGC
uHMBS_N332X	AGTTGGCTGCCCAGNNKTTGGGCATCAGCCT
uHMBS_L333X	TGGCTGCCCAGAACNNKGGCATCAGCCTGGC
uHMBS_G334X	GCTGCCCAGAACTTGNNKATCAGCCTGGCCAA
uHMBS_I335X	CCCAGAACTTGGGCNNKAGCCTGGCCAACTT
uHMBS_S336X	CCAGAACTTGGGCATCNNKCTGGCCAACTTGTTG
uHMBS_L337X	AACTTGGGCATCAGCNNKGCCAACTTGTTGCTG
uHMBS_A338X	TGGGCATCAGCCTGNNKAACTTGTTGCTGAGCA
uHMBS_N339X	GCATCAGCCTGGCCNNKTTGTTGCTGAGCAAAG
uHMBS_L340X	TCAGCCTGGCCAACNNKTTGCTGAGCAAAGGAG
uHMBS_L341X	GCCTGGCCAACTTGNNKCTGAGCAAAGGAGCC
uHMBS_L342X	CTGGCCAACTTGTTGNNKAGCAAAGGAGCCAAAA
uHMBS_S343X	GCCAACTTGTTGCTGNNKAAAGGAGCCAAAAACAT
uHMBS_K344X	CAACTTGTTGCTGAGCNNKGGAGCCAAAAACATCC
uHMBS_G345X	CTTGTTGCTGAGCAAANNKGCCAAAAACATCCTGG
uHMBS_A346X	GTTGCTGAGCAAAGGANNKAAAAACATCCTGGATGTT
uHMBS_K347X	CTGAGCAAAGGAGCCNNKAACATCCTGGATGTTGC
uHMBS_N348X	GAGCAAAGGAGCCAAANNKATCCTGGATGTTGCAC
uHMBS_I349X	GCAAAGGAGCCAAAAACNNKCTGGATGTTGCACGG
uHMBS_L350X	AAGGAGCCAAAAACATCNNKGATGTTGCACGGCA
uHMBS_D351X	GAGCCAAAAACATCCTGNNKGTTGCACGGCAGC
uHMBS_V352X	CCAAAAACATCCTGGATNNKGCACGGCAGCTTAA
uHMBS_A353X	AAAAACATCCTGGATGTTNNKCGGCAGCTTAACGAT
uHMBS_R354X	CATCCTGGATGTTGCANNKCAGCTTAACGATGCCC
uHMBS_Q355X	CTGGATGTTGCACGGNNKCTTAACGATGCCCATTAA
uHMBS_L356X	ATGTTGCACGGCAGNNKAACGATGCCCATTAAC
uHMBS_N357X	TGCACGGCAGCTTNNKGATGCCCATTAACCAAC
uHMBS_D358X	GCACGGCAGCTTAACNNKGCCCATTAACCAACTTT
uHMBS_A359X	CGGCAGCTTAACGATNNKCATTAACCAACTTTCTTGTA
uHMBS_H360X	CAGCTTAACGATGCCNNKTAACCAACTTTCTTGTACA

## Sheet: TileSeq and Cloning Oligos
TileSeq primer sequences		TileSeq ancillary primers
HMBS_1F	TACACGACGCTCTTCCGATCTCAAGTTTGTACAAAAAAGTTGGCATG	uHMBS_stop_F:	GGGGACAACTTTGTACAAAAAAGTTGGCATGAGAGTGATTCGCGTGGG
HMBS_1R	AGACGTGTGCTCTTCCGATCTTTCAATGTTGCCACCACACT	eHMBS_stop_F:	GGGGACAACTTTGTACAAAAAAGTTGGCATGTCTGGTAACGGCAATGCG
HMBS_2F	TACACGACGCTCTTCCGATCTGCTCGCATACAGACGGAC	HMBS_stop_R:	GGGGACAACTTTGTACAAGAAAGTTGGTTAATGGGCATCGTTAAGCTGCCGTG
HMBS_2R	AGACGTGTGCTCTTCCGATCTGCTCCTTGGTAAACAGGCTT	M13F:	GTAAAACGACGGCCAGT
HMBS_3F	TACACGACGCTCTTCCGATCTCTGCACTCTCTAAGATTGGAGAG	M13Fext:	GTAAAACGACGGCCAGTCTTAA
HMBS_3R	AGACGTGTGCTCTTCCGATCTCGCTTGCAGATGGCTCCG	M13Rext:	CAGGAAACAGCTATGACCATGT
HMBS_4F	TACACGACGCTCTTCCGATCTCTTCCTCCTGGCTTCACC	BP_F1:	GGGGACAACTTTGTACAAAAAAGTTGGC
HMBS_4R	AGACGTGTGCTCTTCCGATCTGCTGGGCTGCTCTTCGCA	BP_NoStop_R:	GGGGACAACTTTGTACAAGAAAGTTGG
HMBS_5F	TACACGACGCTCTTCCGATCTGTGGTGGGAACCAGCTCC
HMBS_5R	AGACGTGTGCTCTTCCGATCTCAGCTGTTGCCAGGATGAT
HMBS_6F	TACACGACGCTCTTCCGATCTCAGCAGGAGTTCAGTGCC
HMBS_6R	AGACGTGTGCTCTTCCGATCTCCTGGTCCTTGGCTCGCA
HMBS_7F	TACACGACGCTCTTCCGATCTGGGGCCTTGGGCGTGGAA
HMBS_7R	AGACGTGTGCTCTTCCGATCTGCACGGCTACTGGCACAC
HMBS_8F	TACACGACGCTCTTCCGATCTCACCTGGAAGGAGGCTGC
HMBS_8R	AGACGTGTGCTCTTCCGATCTCATGCTGGGCAGGGACAT
HMBS_9F	TACACGACGCTCTTCCGATCTGACCATGCAGGCTACCATC
HMBS_9R	AGACGTGTGCTCTTCCGATCTCAGCAACAAGTTGGCCAG
HMBS_10F	TACACGACGCTCTTCCGATCTCAGAACTTGGGCATCAGC
HMBS_10R	AGACGTGTGCTCTTCCGATCTAGAGCTCGACGTCTTACTTACTTA
