# Supplementary material for: Systematically testing human HMBS missense variants to reveal mechanism and pathogenic variation
Source: Am J Hum Genet. 2023 Sep 19;110(10):1769–86. doi: 10.1016/j.ajhg.2023.08.012 (PMC10577081; doi:10.1016/j.ajhg.2023.08.012)
Supplement: Table S10. Ensembl homologs having at least 85% sequence identity to the human HMBS protein [file mmc5.xlsx]

## Sheet: Sheet1
Table S10: Ensembl homologs having at least 85% sequence identity to the human HMBS protein
ENSP00000498786_Hsap/1-1083_extraction	AGAGTGATTCGCGTGGGTACCCGCAAGAGCCAGCTTGCTCGCATACAGACGGACAGTGTGGTGGCAACATTGAAAGCCTCGTACCCTGGCCTGCAGTTTGAAATCATTGCTATGTCCACCACAGGGGACAAGATTCTTGATACTGCACTCTCTAAGATTGGAGAGAAAAGCCTGTTTACCAAGGAGCTTGAACATGCCCTGGAGAAGAATGAAGTGGACCTGGTTGTTCACTCCTTGAAGGACCTGCCCACTGTGCTTCCTCCTGGCTTCACCATCGGAGCCATCTGCAAGCGGGAAAACCCTCATGATGCTGTTGTCTTTCACCCAAAATTTGTTGGGAAGACCCTAGAAACCCTGCCAGAGAAGAGTGTGGTGGGAACCAGCTCCCTGCGAAGAGCA…
MGP_CAROLIEiJ_P0087538_Mcar/1-1083_extraction	AGGGTGATTCGAGTGGGCACCCGTAAGAGCCAGCTGGCTCGCATACAGACTGACACTGTGGTGGCGATGCTGAAAGCCTTGTACCCTGGCATACAGTTTGAAATCATTGCTATGTCCACCACGGGAGACAAGATTCTTGATACTGCACTCTCTAAGATTGGAGAGAAGAGCCTGTTTACCAAGGAGCTAGAAAATGCCCTGGAAAAAAACGAAGTGGACCTGGTTGTTCACTCCCTGAAGGATGTGCCTACCATACTACCTCCTGGCTTTACTATTGGAGCCATCTGCAAACGGGAAAACCCTTGTGATGCTGTTGTCTTTCACCCAAAGTTTATTGGAAAGACCCTGGAAACCTTGCCAGAGAAAAGTGCCGTGGGAACCAGCTCTCTGAGGAGAGTG…
ENSPTIP00000017789_Ptal/1-1083_extraction	AGAGTGATTCGCGTGGGTACCCGAAAAAGCCAGCTGGCTCGCATACAAACAGACAGTGTGGTGGCAGTGCTGAAAGCCTTATACCCAGGCCTGCAGTTTGAAATCGTTGCTATGTCCACCACAGGGGACAAGATTCTTGATACTGCGCTCTCTAAGATTGGCGAGAAGAGCCTGTTTACCAAGGAGCTGGAACACGCGCTGGAAAAGAATGAAGTGGACTTAGTCGTTCACTCCCTGAAGGACCTGCCCACTGTGCTTCCTCCTGGCTTCACCATTGGAGCCATCTGCAAGCGGGAGAACCCCTATGATGCCGTTGTCTTTCACCCAAAATTTGTTGGGAAGACCCTAGAAACCTTGCCAGAGAAGAGTGTGGTGGGAACCAGCTCCCTGCGGAGGGCG…
ENSCSAP00000015508_Csab/1-1083_extraction	AGAGTGATTCGCGTGGGTACCCGCAAGAGCCAGCTTGCTCGCATACAGACGGACAGTGTGGTGGCAACACTGAAAGCCTTGTACCCTGGCCTGCAGTTTGAAATCATTGCTATGTCCACCACAGGGGACAAGATTCTTGATACTGCACTCTCTAAGATTGGAGAGAAGAGCCTGTTTACCAAGGAGCTTGAACATGCCCTGGAGAAGAATGAAGTGGACCTGGTTGTTCACTCCTTGAAGGACCTGCCCACAGTGCTTCCTCCTGGCTTCACCATCGGAGCCATCTGCAAGCGGGAAAACCCCCATGATGCTGTTGTCTTTCACCCAAAATTTGTTGGGAAGACCCTAGAAACCTTGCCAGAGAAGAGTGTGGTGGGAACCAGCTCCCTGCGGAGAGCG…
ENSUMAP00000000517_Umar/1-1083_extraction	AGAGTGATTCGTGTGGGTACCCGAAAGAGCCAGCTGGCGCGCATACAGACAGACAGTGTGGTGGCGATGCTGAAAGCCTTCTATCCAGGTCTCCGGTTCGAAATTGTTGCTATGTCCACCACAGGGGACAAGATTCTTGATACTGCGCTCTCTAAGATTGGAGAGAAGAGCCTGTTTACCAAGGAGCTGGAACATGCGCTGGAGAAGAATGAAGTGGACCTGGTTGTTCACTCCCTGAAGGACTTGCCCACCGTGCTTCCTCCCGGCTTTACCATTGGAGCCATCTGCAAGCGGGAGAACCCCTATGATGCTGTTGTCTTTCACCCAAAATTTGTTGGGAAGACCCTAGAAACCTTGCCAGAGAAGAGTGTGGTGGGAACCAGCTCTCTGCGGAGAGCG…
ENSPSNP00000002960_Psin/1-1386_extraction	AGAGTGATTCGCGTGGGTACCCGCAAGAGCCAGCTGGCCCGCATACAGACGGACAGTGTGGTGGCAACGCTGAAAGCCTTATACCCAGGCCTGCAGTTTGAAATCATTGCTATGTCCACCACAGGAGACAAGATTCTTGATACTGCTCTCTCTAAGATTGGAGAGAAGAGCCTGTTTACCAAGGAGCTGGAACTCGCGCTGGAGAGGAATGAAGTGGACCTGGTTGTTCACTCCCTGAAGGACCTGCCCACGGTGCTTCCTCCTGGCTTCACCATCGGAGCCATCTGCAAGCGGGAGAGCCCCTATGATGCTGTGGTCTTTCACCCAAAATTTGTTGGGAAGACCCTAGAAACCTTGCCAGAGAAGAGCGTGGTGGGAACTAGCTCCCTCCGGAGAGCG…
ENSMPUP00000005002_Mpfu/1-1083_extraction	AGAGTGATTCGTGTGGGTACCCGAAAGAGCCAGCTGGCTCGCATACAGACAGACAGTGTGGTGGCAATGCTGAAAGCCTTCTACCCAGGTCTGCAGTTCGAAATCGTTGCTATGTCCACCACAGGGGACAAGATTCTTGATACTGCGCTCTCTAAGATTGGAGAGAAAAGTCTGTTTACCAAGGAGCTGGAACATGCGCTGGAGAAGAATGAAGTGGACCTGGTCGTTCACTCCCTGAAGGACCTGCCCACCGTGCTTCCTCCTGGCTTTACCATCGGGGCCATCTGCAAGCGGGAGAACCCTTATGATGCTGTTGTCTTTCACCCAAAATTTGTTGGGAAAACCCTAGAAACCTTGCCAGAGAAGAGTGTGGTGGGAACCAGCTCCCTGCGGAGAGCA…
ENSEASP00005006538_Eaas/1-1083_extraction	AAAGTGATTCGCGTTGGTACCCGCAAGAGCCAGCTGGCTCGCATACAGACGGACAGCGTGGTGGCAATGCTGAAAGCCTTATACCCAGGCCTGCAGTTTGAAATCATTGCTATGTCCACCACAGGGGACAAGATTCTTGATACTGCACTCTCTAAGATTGGAGAGAAGAGCCTGTTTACCAAGGAGCTGGAACATGCACTGGAAAAGAATGAAGTGGACCTGGTTGTTCATTCCCTGAAGGACCTTCCCACTGTGCTTCCTCCAGGCTTCACCATTGGTGCCATCTGCAAGCGGGAGAATCCCTATGATGCCGTTGTCTTTCACCCAAAATTTGTTGGGAAGACCCTAGAAACCTTGCCAGAGAAGAGCGTAGTGGGAACTAGCTCCCTGCGGAGAGCG…
ENSCAFP00020016240_Cldi/1-1083_extraction	AGAGTGATTCGTGTGGGTACCCGAAAGAGCCAGCTGGCTCGCATACAGACAGACAGTGTGGTGGCAATGCTGAAAGCCTTGTACCCAGGCCTACAGTTTGAAATTGTTGCTATGTCGACCACGGGGGACAAGATTCTTGACACTGCACTCTCTAAGATTGGAGAAAAGAGCCTGTTTACCAAGGAGCTGGAACACGCGCTGGAGAAGAACGAAGTCGACCTGGTTGTTCACTCTCTGAAGGACCTGCCCACAGTGCTTCCTCCTGGCTTCACCATCGGAGCCATCTGCAAGCGGGAGAACCCCTATGATGCTGTTGTCTTTCACCCAAAATTTGTTGGGAAAACTCTAGAAACCTTGCCAGAGAAGAGCGTGGTGGGAACCAGCTCCCTGCGGAGAGCA…
ENSBTAP00000007052_Btau/1-1083_extraction	AGAGTGATTCGAGTGGGTACCCGCAAGAGCCAGCTGGCTCGCATACAGACGGACAGTGTGGTGGCAACGCTGAAAGCTTTATACCCAGGCCTGCAGTTTGAAATAATTGCTATGTCCACCACGGGGGACAAGATTCTTGATACCGCGCTCTCTAAGATTGGAGAGAAGAGCCTGTTTACCAAGGAGCTGGAGCATGCTTTGGAGAGGAATGAAGTGGACCTAGTTGTTCATTCGCTGAAGGACCTGCCCACGGTGCTTCCTCCTGGCTTCACCATTGGAGCTGTCTGCAAGCGGGAGAGCCCCTATGATGCTGTTGTCTTTCACCCAAAATTTGTTGGGAAGACTCTAGAAACCTTGCCAGAGAAGAGTGTGGTAGGAACTAGCTCCCTGCGGAGAGCA…
MGP_PahariEiJ_P0023193_Mpah/1-1083_extraction	AGGGTGATTCGAGTGGGCACCCGTAAGAGCCAGCTGGCTCGCATACAGACCGACACTGTGGTGGCAATGCTGAAAGCCTTGTACCCTGGCATACAGTTTGAAATCATTGCTATGTCCACCACAGGGGACAAGATTCTTGATACTGCACTCTCTAAGATTGGGGAGAAGAGCCTGTTTACCAAGGAGCTAGAAAACGCCCTGGAAAAAAATGAAGTGGACCTGGTTGTTCACTCCCTGAAGGATGTGCCTACCATACTACCTCCTGGCTTTACTATTGGAGCCATCTGCAAACGGGAAAACCCTTGTGATGCTGTTGTCTTTCACCCAAAGTTTATTGGAAAGACTCTGGAAACCTTGCCAGAGAAAAGTGCCGTGGGAACCAGCTCCCTGAGGAGAGTG…
ENSVURP00010005072_Vurs/1-1080_extraction	AGAGTGATCCGCGTGGGTACTCGCAAGAGCCAGCTGGCAAGGATACAGGCGGACAGTGTGGTGGCAATGCTGAAGGACCTCTACCCTGGTCTGCAGTTTGAAATGGTTGCAATGTCTACCACTGGGGACAAGATCCTGGATACTGCACTCTCTAAGATTGGGGAGAAAAGCCTATTCACTAAAGAACTGGAGTATGCCTTGGAAAAGAATGAAGTGGACCTGGTTGTACATTCTCTGAAGGACTTGCCCACTGTACTGCCCCCAGCCTTCACTATTGGCGCTGTCTGCAAGAGGGAAAGCCCCTATGATGCTGTTATCTTCCACCCTAAATATGCTGGACAGACCTTGGGTACCCTGCCAGAGAAAAGTGTGATAGGAACCAGCTCCCTTCGCAGAGCA…
ENSUPAP00010023186_Upar/1-1179_extraction	AAAGTAATTCGAGTGGGTACCCGTAAGAGCCAGCTGGCTCGCATACAGACAGACAGTGTGGTGGCAATGCTGAAAGCCTTATACCCTGGCCTGCAGTTTGAAATCATTGCTATGTCCACCACAGGGGACAAGATTCTTGATACTGCACTCTCTAAGATTGGAGAGAAGAGCCTGTTTACCAAGGAGCTAGAGTATGCCCTGGAGAAGAATGAAGTTGATCTGGTCGTTCACTCCCTGAAGGACCTGCCCACCGTGCTGCCTCCTGCCTTCACCATTGGAGCCATCTGCAAGCGGGAAAACCCCTGTGATGCTGTTGTCTTTCACCCAAAATTTGTTGGGAAGACCCTAGAAACCTTGCCAGAAAAGAGCACTGTGGGAACCAGCTCCCTGCGGAGAGCA…
ENSTTRP00000002630_Ttru/1-966_extraction	------------------------------------CTGCGCATACAGACGGACAGTGTGGTGGCAACGCTGAAA------TATACCAGGCTGCAGTTTGAAATCATTGCTATGTCCACCACAGGAGACAAGATTCTTGATACTGCTCTCTCTAAGATTGGAGAGAAGAGCCTGTTTACCAAGGAGCTGGAACACGCGCTGGAGAGGAATGAAGTGGACCTGGTTGTTCACTCCCTGAAGGACCTGCCCACGGTGCTTCCTCCTGGCTTCACCATTGGAGCCATCTGCAAGCGGGAGAGCCCCTATGATGCTGTGGTCTTTCACCCAAAATTTGTTGGGAAGACCCTAGAAACCTTGCCAGAGAAGAGTCTCATT---------ACCATCTCTCTGGCA…
ENSTSYP00000023549_Csyr/1-1083_extraction	AGAATAATTCGTGTGGGTACCCGCAAGAGCCAGCTGGCTCGCATACAGACGGACAGTGTGGTGGCAATGCTGAAAGCCTTATACCCTGGCCTGCAGTTTGAAATCATTGCTATGTCCACTACAGGGGACAAGATTCTTGATACTGCACTCTCTAAGATTGGAGAGAAGAGCCTGTTTACCAAGGAGCTGGAATATGCCCTGGAGAATAATGAGGTGGACATAGTTGTTCACTCCTTGAAGGACCTACCCACTGTGCTTCCTCCTAACTTCACCATTGGAGCCATCTGCAAGCGGGAGAATCCCTATGATGCTGTCGTCTTTCACCCAAAATTTGTTGGGAAGACCCTAGAAACCTTGCCAGAAAAAAGTGTGGTGGGAACCAGCTCCCTGCGGAGAGTG…
ENSSVLP00005019159_Svul/1-1083_extraction	AGAGTAATTCGAGTGGGTACCCGTAAGAGCCAGCTGGCTCGCATACAGACAGACAGTGTGGTGGCAATGCTGAAAGCCTTATACCCTGGCCTGCAGTTTGAAATCATTGCTATGTCCACCACAGGGGACAAGATTCTTGATACTGCGCTCTCTAAGATTGGAGAGAAGAGCCTGTTTACCAAGGAGCTGGAGTACGCCTTGGAGAAGAATGAAGTTGACCTGGTTGTTCACTCCCTGAAGGACCTGCCCACCATGCTGCCTCCTGGCTTCACCATTGGAGCCATCTGCAAGCGGGAAAACCCCTGTGATGCTGTTGTCTTTCACCCAAAATTTGTTGGGAAGACCCTAGAAACCTTGCCAGAGAAGAGCACTGTGGGGACCAGCTCTCTGCGGAGAGCA…
ENSSTOP00000030366_Itri/1-1089_extraction	AAAGTAATTCGAGTTGGTACCCGTAAGAGCCAGCTGGCTCGCATACAGACAGACAGTGTGGTGGCAATGCTGAAAGCCTTATACCCTGGCCTGCAGTTTGAAATCATTGCTATGTCCACCACAGGGGACAAGATTCTTGATACTGCACTCTCTAAGATTGGAGAGAAGAGCCTGTTTACCAAGGAGCTAGAGTATGCCCTGGAGAAGAATGAAGTTGATCTGGTCGTTCACTCCCTGAAGGACCTGCCCACCGTGCTGCCTCCTGCCTTCACCATTGGAGCCATCTGCAAGCGGGAAAACCCCTGTGATGCTGTTGTCTTTCACCCAAAATTTGTTGGGAAGACCCTAGAAACCTTGCCAGAAAAGAGCACTGTGGGAACCAGCTCCCTGCGGAGAGCA…
ENSSSCP00000053595_Sscr/1-1083_extraction	AGAGTGATTCGTGTGGGTACCCGCAAAAGCCAGCTGGCCCGCATACAAACGGACAGTGTGGTGGCAACGCTGAAAGCCTTATACCCAGGCCTGCAGTTTGAAATCATTGCTATGTCCACCACAGGGGACAAGATTCTCGACACTGCACTTTCTAAGATTGGAGAGAAGAGCCTGTTTACCAAGGAGCTGGAACACGCGCTGGAGAGGAATGAAGTGGACCTGGTTGTTCATTCCCTCAAGGACCTGCCCACGGTGCTTCCTCCTGGCTTCACCATTGGAGCCGTCTGCAAGCGAGAGTGCCCCTATGATGCTGTTGTCTTTCACCCCAAATTTGTCGGGAAGACCCTAGAAACCTTGCCAGAGAAGAGTGTGGTAGGAACCAGCTCCCTGCGGAGAGCG…
ENSSBOP00000008858_Sbbo/1-1083_extraction	AGAGTGATTCGTGTGGGTACCCGCAAGAGCCAGCTTGCTCGCATACAGACGGACAGTGTGGTGGCAACACTGAAAGCCTTGCACCCTGACCTGCAGTTTGAAATCATTGCTATGTCCACCACAGGGGACAAGATCCTTGATACTGCACTCTCTAAGATTGGAGAGAAGAGCTTATTTACTAAGGAGCTTGAACATGCCCTGGAGAGGAATGAAGTGGACCTGGTTGTTCACTCCCTGAAGGACCTGCCCACTGTGCTTCCTCCTGGCTTCACCATAGGAGCCATCTGCAAGCGGGAAAACCCCCATGATGCTGTTGTCTTTCACCCAAAATTTGTTGGGAAGACCCTAGAAACTTTGCCAGAAAAGAGTGTGGTGGGAACCAGCTCCCTGCGGAGAGCG…
ENSRNOP00000076716_Rnor/1-1299_extraction	AGGGTGATTCGAGTGGGCACCCGGAAGAGTCAGCTGGCTCGCATACAGACCGACACTGTGGTAGCGATGCTGAAAACCTTGTACCCTGGCATACAGTTTGAAATCATTGCTATGTCCACCACAGGGGACAAGATTCTTGATACTGCACTCTCTAAGATTGGAGAGAAGAGCCTGTTTACCAAGGAGCTAGAAAACGCCCTGGAAAAAAATGAAGTGGACCTGGTTGTTCACTCCCTGAAGGATGTGCCTACCATACTACCTCCTGGCTTTACCATTGGAGCCATCTGCAAACGGGAAAACCCTTGTGATGCTGTTGTTTTTCACCCAAAGTTTATTGGAAAGACCCTGGAAACCTTGCCAGAGAAAAGTGCCGTGGGGACCAGCTCCCTGAGGAGAGTG…
ENSRFEP00010023743_Rfer/1-1080_extraction	AGAGTGATTCGCGTGGGTACCCGCAAGAGCCAGCTGGCTCGCATACAGACGGACAGTGTGGTGGCAACTCTGAAAGCCTTATACCCAGGACTGCAGTTTGAAATCATTGCTATGTCCACCACAGGGGACAAGATTCTTGATACTGCACTCTCTAAGATTGGAGAGAAGAGCCTATTTACCAAGGAGCTGGAACATGCATTGGAGAAGAATGAAGTGGACCTGGTTGTTCACTCCCTGAAGGACCTGCCTACTGTGCTTCCTCCGGGCTTCACCATTGGAGCCATCTGCAAACGAGAGAACCCCTATGATGCTGTTGTCTTTCACCCAAAATTTGTTGGGAAGACTCTAGAAACCTTGCCAGAGAAGAGTGTGGTGGGAACCAGCTCCCTGCGGAGAGCA…
ENSPSMP00000005407_Psim/1-1083_extraction	AGAGTGATTCGTGTGGGTACTCGCAAAAGCCAGCTGGCTCGCATACAGACGGACACTGTGGTGGCAATGCTGAAAGCCTTATACCCTGGCCTGCAGTTTGAAATCATTGCTATGTCCACCACAGGGGACAAGATTCTTGATACTGCACTCTCTAAGATTGGGGAGAAGAGCCTGTTTACCAAGGAGCTGGAACATGCCCTGGAGAGGAATGAAGTAGACCTGGTTGTTCACTCCCTGAAGGACCTGCCCACTGTGCTTCCTCCTGCCTTCACCATTGGAGCCATCTGCAAGCGGGAAAACCCCTGTGATGCCGTTGTCTTTCACCCAAAATTTGTTGGGAAGACCCTAGAAACCTTGCCAGAGAGGAGTGTGGTGGGAACCAGCTCCCTGCGGAGAGCA…
ENSPPYP00000004531_Pabe/1-1083_extraction	AGAGTGATTCGTGTGGGTACCCGCAAGAGCCAGCTTGCTCGCATACAGACGGACAGTGTGGTGGCAACATTGAAAGCCTTGTACCCTGGCCTGCAGTTTGAAATCATTGCTATGTCCACCACAGGGGACAAGATTCTTGATACCGCACTCTCTAAGATTGGAGAGAAGAGCCTGTTTACCAAGGAGCTTGAACATGCCCTGGAGAAGAATGAAGTGGACCTGGTTGTTCATTCCTTGAAGGACCTGCCCACTGTGCTTCCTCCTGGCTTCACCATCGGAGCCATTTGCAAGCGGGAAAACCCTCATGATGCTGTTGTCTTTCACCCAAAATTTGCTGGGAAGACCCTAGAAACCCTGCCAGAGAAGAGTGTGGTGGGAACCAGCTCCCTGCGGAGAGCA…
ENSPEMP00000002295_Pmba/1-1083_extraction	AGGGTGGTCCGAGTGGGAACCCGGAAGAGCCAGCTGGCTCGCATACAGACGGACACTGTGGTGGCGATGCTGAAAACCTTGCACCCTGGCATGCAGTTTGAGATCATTGCCATGTCTACCACAGGGGACAAAATTCTAGACACTGCACTCTCTAAGATTGGAGAGAAGAGCCTGTTTACCAAGGAGCTAGAATACGCCCTGGAGAAAAATGAAGTGGACCTGGTTGTTCATTCGCTGAAGGATGTGCCTACTATACTACCTCCCGGCTTTACCATTGGAGCCATCTGCAAACGGGAAAATCCTTGTGACGCTGTTGTCTTCCACCCGAAATTTATTGGAAAGACCCTAGAGACCTTGCCAGAGAAGAGCGCAGTGGGAACCAGCTCCCTGAGGAGAGTG…
ENSPCTP00005014172_Pcat/1-1083_extraction	AGAGTGGTTCGCGTGGGTACCCGCAAGAGCCAGCTGGCCCGCATACAGACAGACAGTGTGGTGGCAACGCTGAAAGCCTTATACCCAGGCCTGCAGTTTGAAATCATTGCTATGTCCACCACAGGGGACAAGATTCTTGATACTGCTCTCTCTAAGATTGGAGAGAAGAGCCTGTTTACCAAGGAGCTGGAACACGCTCTGGAGAGGAATGAAGTGGACCTGGTTGTTCACTCCCTGAAGGACCTGCCCACGGTGCTTCCTCCTGGCTTCACCATTGGAGCCATCTGCAAGCGGGAGAGCCCCTATGATGCTGTGGTCTTTCACCCAAAATTTGTTGGGAAGACCCTAGAAACCTTGCCAGAGAAGAGCGTGGTGGGAACTAGCTCCCTGCGGAGAGCG…
ENSPCOP00000021921_Pcoq/1-1083_extraction	CGAGTGATTCGTGTGGGTACCCGCAAGAGCCAACTGGCTCGCATACAGACGGACACTGTGGTGGCAATGCTGAAAGCCTTATACCCTGGACTGCAGTTTGAAATCATTGCTATGTCCACCACAGGGGACAAGATTCTTGATACTGCACTCTCTAAGATTGGAGAGAAGAGCCTGTTTACCAAGGAGCTGGAACATGCCCTGGAGAGGAATGAAGTAGACCTGGTTGTTCACTCCCTGAAGGACCTGCCCACTGTGCTTCCTCCTGGCTTCACCATTGGAGCCATCTGCAAGCGGGAAAACCCCTGTGATGCTGTCGTCTTTCACCCAAAATTTGTTGGGAAGACCCTAGAAACCTTGCCAGAGAGGAGCGTGGTGGGAACCAGCTCCCTGCGGAGAGCA…
ENSPCIP00000047639_Pcin/1-1080_extraction	AGAGTGATCCGAGTGGGTACTCGCAAGAGCCAGCTGGCAAGGATACAGACGGACAGTGTGGTGGCAGTGCTGAAGGACCTCTACCCTGGTCTGCAGTTTGAAATCATTGCAATGTCTACCACTGGGGACAAGATCCTGGATACTGCACTCTCTAAGATTGGGGAGAAAAGCCTATTCACTAAGGAGCTGGAGTATGCCTTGGAAAAGAATGAAGTGGACCTGGTTGTACATTCCCTGAAGGACTTGCCCACTGTACTGCCCCCAGCCTTCACTATTGGCGCTGTCTGCAAGAGGGAAAGCCCCTATGACGCTGTTATCTTCCACCCTAAATATGCTGGGCAGAACTTGGGTACCCTGCCAGAGAAGAGTGTGGTAGGAACCAGCTCCCTTCGCAGAGCA…
ENSPCAP00000012062_Pcap/1-1074	AAAGTCATTCGTGTGGGGACCCGTAAGAGCCAGCTGGCTCGTATACAGACAGACAGTGTGGTGACAACGCTGAAAACCTTATACCCTGGCCTGCAGTTTGAAATCATTGCCATGTCCACCACTGGAGACAAGATTCTTGATACTGCACTCTCTAAGATTGGGGAGAAGAGCTTGTTTACCAAGGAGTTGGAACATGCACTGGAGAAGAACGAAGTAGACCTTGTTGTTCACTCCCTGAAGGACTTACCCACTGTGCTGCCTCCTGGCTTCACCATTGGCGCTATCTGCAAGCGGGAGAGCCCCTATGATGCCGTTGTGTTTCATCCAAAATTTGTTGGGAAAACCCTAGAAACCTTGCCAGAGAGGAGCGTAGTGGGTACAAGTTCCCTCCGGAGAGCA…
ENSPANP00000008248_Panu/1-1083_extraction	AGAGTGATTCGCGTGGGTACCCGCAAGAGCCAGCTTGCTCGCATACAGACGGACAGTGTGGTGGCAACACTGAAAGCCTTGTACCCTGGCCTGCAGTTTGAAATCATTGCTATGTCCACCACAGGAGACAAGATTCTTGATACTGCACTCTCTAAGATTGGAGAGAAGAGCCTGTTTACCAAGGAGCTTGAACATGCCCTGGAGAAGAATGAAGTGGACCTGGTTGTTCACTCCTTGAAGGACCTGCCCACAGTGCTTCCTCCTGGCTTCACCATCGGAGCCATCTGCAAGCGGGAAAACCCCCATGATGCTGTTGTCTTTCACCCAAAATTTGTTGGGAAGACCCTAGAAACCTTGCCAGAGAAGAGTGTGGTGGGAACCAGCTCCCTGCGGAGAGCG…
ENSOGAP00000006526_Ogar/1-1092_extraction	AGGGTGATTCGTGTGGGTACCCGCAAAAGCCAGCTGGCTCGCATACAGACGGACAGTGTGGTAGCAACGCTGAAAGCCTTATACCCTGGCCTGCAGTTTGAAATCATTGCTATGTCCACCACAGGGGACAAGATTCTTGATACTGCACTCTCTAAGATTGGAGAGAAGAGCCTGTTTACCAAGGAGCTGGAACATGCCCTGGAGAGGAATGAAGTAGACCTTGTTGTCCACTCCCTGAAGGACCTGCCCACTGTGCTTCCTCCTGCCTTCACCATTGGCGCCATCTGCAAGCGGGAAAACCCTTGTGATGCTGTTGTCTTTCACCCAAAATTTGTTGGGAAGACCCTAGAAACCTTGCCAGAGAGGAGTGTGGTGGGAACCAGCTCCCTAAGGAGAGCG…
ENSODEP00000012780_Odeg/1-1083_extraction	AGAGTGATTCGAGTGGGGACCCGTAAGAGCCAGCTGGCTCGCATACAGACGGACACTGTCGTGGCGATGCTGAAAGCCTTATACCCTGGCCTGCAGTTTGAAATTGTTGCCATGTCCACCATAGGGGACAAGATTCTTGACACTGCACTGTCCAAGATAGGAGAGAAGAGCCTGTTTACCAAGGAGCTAGAACATGCCCTGGAGAGGAATGAAGTCGACCTGGTTGTTCACTCCCTAAAGGACCTGCCTACTGTGCTACCTCCTGGCTTCACCATTGGAGCCATCTGCAAGCGGGAAAGCCCCTACGATGCTGTTGTCTTTCACCCTAAATTTGTGGGGAAGACTTTAGAAACCTTGCCAGAGAAGAGTGTGGTGGGGACCAGCTCCCTGAGGAGAGCA…
ENSOCUP00000013032_Ocun/1-1095_extraction	AGAGTGATTCGAGTGGGCACCCGGAAGAGCCAGCTGGCTCGCATCCAGACGGACAGTGTGGTGGCAACGCTGAAAACCTTATACCCTGGCCTGCGGTTTGAAATCATCGCTATGTCCACCACGGGGGACAAGATTCTTGATACTGCACTTTCCAAGATTGGGGAGAAGAGCCTGTTCACCAAGGAACTGGAACATGCCCTGGAGAAGAACGAGGTGGACCTGGTGGTTCACTCCCTGAAGGACCTGCCCACTGTGCTTCCTCCTGGCTTCACCGTGGGAGCCATCTGCAAGCGGGAGAACCCCTGCGATGCTGTTGTCTTTCACCCAAAATTTGTTGGGAAGACTCTAGCAACCTTGCCAGAGAGGAGTGTAGTGGGAACCAGCTCCCTGCGGAGAGCA…
ENSOARP00020017492_Oara/1-1083_extraction	AGAGTGATTCGAGTGGGTACCCGCAAGAGCCAGCTGGCTCGCATACAGACGGACAGTGTGGTGGCAACGCTGAAAGCTTTATACCCAGGCCTGCAGTTTGAAATAATTGCTATGTCCACCACGGGGGACAAGATTCTTGATACTGCGCTCTCTAAGATTGGAGAGAAGAGCCTGTTTACCAAGGAGCTTGAGCATGCCTTGGAGAGGAATGAAGTGGACCTGGTTGTTCACTCGCTGAAGGACCTGCCCACGGTGCTTCCTCCTGGCTTCACCATTGGAGCTGTCTGCAAGCGGGAGAGCCCCTATGATGCTGTTGTCTTTCACCCAAAATTTGTTGGGAAGACTCTAGAAACCTTGCCAGAGAAGAGTGTGGTAGGAACTAGCTCCCTGCGGAGAGCA…
ENSNLEP00000009007_Nleu/1-996	AGAGTGATTCGCGTGGGTACCCGCAAGAGCCAGCTTGCTCGCATACAGACGGACAGTGTGGTGGCAACATTGAAAGCCTTGTATCCTGGCCTGCAGTTTGAAATCATTGCTATGTCCACCACAGGGGACAAGATTCTTGATACTGCACTCTCTAAGATTGGAGAGAAGAGCCTGTTTACCAAGGAGCTTGAACACGCTCTGGAGAAGAATGAAGTGGACCTGGTTGTTCACTCCTTGAAGGACCTGCCCACTGTGCTTCCTCCTGGCTTCACCATCGGAGCCATCTGCAAGCGGGAAAACCCTCATGATGCTGTTGTCTTTCACCCCAAATTTGTTGGGAAGACCTTAGAAACCTTGCCAGAGAAGAGTGTGGTGGGAACCAGCTCCCTGCGGAGAGCA…
ENSNGAP00000015472_Ngal/1-1080_extraction	AGAGTGATTCGAGTGGGTACCCGTAAGAGCCAGCTGGCCCGCATACAGACGGACAATGTAGTGGCGATGCTGAAAACCTTGTACCCAGGCCTTCAGTTTGAAATCATTGCCATGTCTACCACAGGGGACAAGATTCTTGACACTGCACTCTCCAAGATTGGAGAGAAGAGTCTGTTTACTAAGGAGCTGGAATATGCCCTGGAGAGAAATGAAGTGGACCTGGTTGTTCACTCCCTGAAGGATGTACCTACCGTGCTACCTCCTGGCTTTACCATTGGAGCCATCTGCAAACGGGAAAACCCCTGTGATGCTGTTGTCTTTCACCCAAAATTTGTTGGGAAGACCCTAGAAACCTTGCCAGAGAGGAGCACAGTGGGAACCAGCTCCCTGAGGAGAGTG…
ENSMODP00000016622_Mdom/1-1080_extraction	AGAGTGATCCGTGTGGGTACTCGAAAGAGCCAGCTGGCAAGGATACAGACGGACAGTGTGGTAGCAATGCTGAAAGACATCTACCCTGGTCTGCAGTTTGAAATCATTGCAATGTCCACCACTGGGGACAAGATCCTGGATACTGCACTCTCTAAGATTGGAGAGAAAAGCCTGTTCACTAAGGAGCTGGAGTATGCCCTGGAGAAGAATGAAGTGGACCTGGTTGTACATTCCCTGAAGGACCTGCCCACTGTACTGCCCCCAGCCTTCACTATTGGTGCTGTCTGCAAGCGGGAGAGCCCCTATGATGCTGTTATCTTCCACCCTAAGTATACTGGACAGACCTTGGGTACCCTGCCAGAGAGAAGTGTGATAGGGACCAGCTCCCTTCGAAGAGCA…
ENSMOCP00000025358_Moch/1-1083_extraction	AGGGTGATTCGCGTGGGGACCCGTAAGAGCCAGCTGGCTCGCATACAGACGGACACTGTGGTGGCGATGCTGAAAACCTTGCACCCGGGCATGCAGTTTGAAATCATTGCCATGTCTACCACGGGGGACAAGATTCTCGATACTGCACTCTCTAAGATTGGAGAGAAAAGCCTGTTTACCAAGGAGCTAGAATACGCCCTGGAGAAGAATGAAGTGGACCTGGTTGTTCACTCGCTGAAGGATGTGCCCACTATACTACCTCCTGGCTTCACCATTGGAGCCATCTGCAAACGGGAAAATCCTTGTGATGCTGTTGTCTTTCACCCAAAATTTATTGGGAAGACTCTAGAAACCTTGCCAGAGAAAAGCGCGGTGGGAACCAGCTCCCTGAGGAGAGTG…
ENSMMSP00000021291_Mmos/1-1083_extraction	AGAGTGATTCGAGTGGGTACCCGCAAGAGCCAGCTGGCTCGCATACAGACGGACGGTGTGGTGGCAACGCTGAAAGCTTTATACCCAGGCCTGCAGTTTGAAATAATTGCTATGTCCACCACGGGGGACAAGATTCTTGATACTGCGCTCTCTAAGATTGGAGAGAAGAGCCTGTTTACCAAGGAGCTGGAGCATGCCTTGGAGAGGAATGAAGTGGACCTGGTTGTTCACTCGCTGAAGGACCTGCCCACGGTGCTTCCTCCTGGCTTCACCATTGGAGCTGTCTGCAGGCGGGAGAGCCCCTATGATGCTGTTGTCTTTCACCCAAAATTTGTTGGGAAGACTCTAGAAACCTTGCCAGAGAAGAGCGTGGTAGGAACTAGCTCCCTGCGGAGAGCA…
ENSMMMP00000025641_Mmma/1-1092_extraction	AAAGTAATTCGAGTGGGTACCCGTAAGAGCCAGCTGGCTCGCATACAGACAGACAGTGTGGTGGCAATGCTGAAAGCGTTATACCCTGGCCTGCAGTTTGAAATCATTGCTATGTCTACCACAGGGGACAAGATTCTTGATACTGCACTCTCTAAGATTGGAGAGAAGAGCCTGTTTACCAAGGAGCTAGAGTATGCCCTGGAGAAGAATGAAGTTGACCTGGTCGTTCACTCCCTGAAGGACCTCCCCACTGTGCTGCCTCCTGCCTTCACCATTGGAGCCATCTGCAAGCGGGAAAACCCCTGTGATGCTGTTGTCTTTCACCCAAAATTTGTTGGGAAGACCCTAGAAACCTTGCCAGAAAAGAGCACTGTGGGGACCAGCTCCCTGCGGAGAGCA…
ENSMLUP00000004380_Mluc/1-1089_extraction	AGAGTGATTCGCGTGGGTACCCGCAAGAGCCAGCTGGCGCGCATACAGACGGACAGCGTGGTGGCAATGCTGAAAACCTTAAACCCAGGCCTGCAGTTTGAAATCGTTGCTATGTCCACCACAGGGGACAAGATTCTTGATACTGCACTCTCTAAGATTGGAGAGAAGAGCCTGTTTACCAAGGAGCTGGAGCACGCGTTAGAGAAGAATGAAGTGGACCTGGTCGTTCACTCCCTGAAGGACCTGCCCACTGTGCTTCCTCCAGGCTTCACCATTGGAGCCGTCTGCAAGCGAGAGAACCCCTATGATGCTGTTGTCTTTCACCCAAAATTTGTTGGGAAGACCCTAGAGACCTTGCCAGAGAAGAGTGTGGTGGGAACCAGCTCCCTGCGAAGAGCG…
ENSMICP00000034491_Mmur/1-1083_extraction	AGAGTGATTCGTGTGGGTACCCGCAAGAGCCAGCTGGCTCGCATACAGACGGACACTGTGGTGGCAATGCTGAAAGCCTTATACCCTGGCCTGCAGTTTGAAATCATTGCCATGTCCACCACAGGGGATAAGATTCTTGATACTGCACTCTCTAAGATTGGAGAGAAGAGCCTGTTTACCAAGGAGCTGGAACATGCCCTGGAGAGGAATGAAGTAGACCTGGTTGTTCACTCCCTGAAGGACCTGCCCACTGTGCTTCCTCCTGGCTTCACCATTGGAGCCATCTGCAAGCGGGAAAACCCCTGTGATGCTGTTGTGTTTCACCCAAAATTTGTTGGGAAGACCCTAGAAACCTTACCAGAGAGGAGCGTGGTGGGAACCAGCTCCCTGCGTAGAGCA…
ENSMAUP00000023876_Maur/1-1083_extraction	AGGGTGATTCGTGTGGGGACCCGGAAGAGCCAGCTGGCTCGCATACAGACGGACACTGTGGTGGCAATGCTGAAAACGTGGCACCCTGGCATGCAGTTTGAGATCATTGCTATGTCTACCACAGGGGACAAGATTCTTGATACTGCACTCTCTAAGATTGGAGAGAAAAGCCTGTTTACCAAGGAGCTAGAATACGCCCTGGAAAAAAATGAAGTGGACCTGGTTGTGCACTCCCTGAAGGATGTGCCTACTATACTACCTCCTGGCTTTACCATTGGAGCCATCTGCAAACGGGAAAACCCTTGTGATGCTGTTGTCTTTCACCCAAAATTTATTGGAAAGACCCTAGAAACCTTGCCAGAGAAAAGCGCAGTGGGAACCAGCTCCCTGAGGAGAGTG…
ENSLAFP00000015573_Lafr/1-1092_extraction	AGAGTGATTCGTGTGGGTACCCGTAAAAGCCAGCTGGCTCGTATACAGACAGACAGTGTGGTGACAACACTGAAAACCTTATATCCTGGCCTGCAGTTTGAAATCATTGCCATGTCCACTACTGGGGACAAGATTCTTGATACTGCGCTCTCAAAGATTGGGGAGAAGAGCTTGTTTACCAAGGAGCTGGAACACGCACTGGAGAAGAACGAAGTGGACCTGGTTGTTCACTCCCTGAAGGACTTGCCCACGGTGCTTCCTCCTGGCTTCACCATTGGAGCCATTTGCAGGCGGGAGAGCCCCTATGATGCTGTTGTCTTTCATCCAAAATTTGTTGGGAAGACCCTAGAAACCTTGCCAGAGAGGAGTGTGGTAGGAACCAGCTCCCTTCGGAGAGCG…
ENSJJAP00000020614_Jjac/1-1032_extraction	AGAGTGGTCCGAGTGGGTACCCGTAAGAGCCAGCTGGCTCGTATTCAGACGGACACTGTGGTGGCAATGCTGAAAGCCTTGTACCCTGGCCTGCACTTTGAAATCATTGCTATGTCCACCACAGGGGACAAGATTCTTGATACTGCACTCTCTAAGATTGGAGAGAAGAGCCTGTTTACTAAGGAACTGGAATATGCCCTGGAGAAAAATGAAGTTGACCTGGTTGTTCACTCCCTGAAGGATGTGCCTACCATGCTACCTCCTGGCTTCACCATTGGAGCCATCTGCAAACGGGAAAACCCCTGTGATGCTGTGGTTTTTCATCCAAAATTTGTTGGGAAGACCCTAGAAACCTTGCCAGAGAGGAGCACAGTGGGAACCAGCTCCCTGAGGAGGGTG…
ENSHGLP00000010584_Hgfe/1-1083_extraction	AGAGTGATTCGAGTGGGTACCCGTAAAAGCCAGTTGGCTCGCATACAGACGGACACTGTTGTGGCAATGCTGAAAGCCTTATACCCTGGCCTGCAGTTTGAAATTGTTGCTATGTCCACCACAGGGGACAAGATTCTTGACACTGCCCTCTCCAAGATTGGAGAGAAGAGCCTATTTACGAAGGAACTGGAATATGCCCTGGAGAGGAATGAAGTGGACCTGGTTGTTCACTCCCTGAAGGACCTGCCTACTGTGCTACCTCCTGGCTTCACCATTGGAGCCATCTGCAAGCGAGAAAGCCCCTACGATGCCGTTGTCTTTCACCCAAAATTTGTGGGGAAGACTCTACAAACCTTGCCAGAGAAGAGCGTGGTGGGGACCAGCTCCCTTCGGAGAGCA…
ENSEEUP00000004998_Eeur/1-1083_extraction	AGAGTGATTCGTGTGGGTACTCGCAAAAGCCAATTGGCTCGCATACAGACGGACAGCGTGGTGGCAATGCTGAAAGCCTTATATCCTGGCCTGCAATTTGAAATCATTGCAATGTCCACCACAGGGGACAAGATTCTGGACACTGCACTCTCTAAGATTGGAGAGAAGAGCCTGTTTACCAAGGAACTGGAACATGCACTAGAGAGGAAAGAAGTAGATCTTGTTGTTCACTCCCTGAAGGACCTGCCCACTGTGCTTCCTCAAGGTTTCACCATCGGAGCTATCTGCAAGCGGGAGAACCCGAATGATGCTGTTATCTTTCACCCAAAATTTGTTGGAAGGACACTAGAGACCTTACCAGAGAAGAGTGTGGTAGGAACCAGCTCCCTGAGGAGAGCA…
ENSDORP00000016311_Dord/1-1083_extraction	AGAGTGATTCGAGTGGGTACCCGTAAGAGCCAGCTGGCTCGCATACAGACAGATACTGTGGTAGCAATGCTGAAAACCTTCTACCCTGGCGTGCAGTTTGAAATCATTGCCATGTCTACCACAGGAGACAAGATACTTGACACTGCACTCTCTAAGATTGGGGAAAAGAGCCTGTTTACCAAGGAGCTGGAGTACGCTCTGGGGAAAAATGAAGTGGACCTGGTTGTTCATTCCCTGAAGGACCTGCCTACTGTGCTGCCTCCTGGCTTCACCATCGGAGCCATCTGCAAGCGAGAAAACCCCTGTGATGCTGTTGTCTTTCACCCCAAATTTGTTGGGAAAACCCTAGAAACCTTGCCAGAGAGGAGTGTAGTGGGGACCAGCTCCCTTCGGAGAGCA…
ENSDNOP00000034481_Dnov/1-1086_extraction	AGAGTGATCCGCGTGGGTACCCGCAAAAGCCAGCTGGCCCGCATACAGACAGACAGTGTGGTGGCATCACTGAAAGCCTTGTACCCTGGCCTGCAGTTTGAAATTGTTGCCATGTCCACCACAGGGGACAAGATTCTCGATACTGCACTCTCGAAGATTGGGGAGAAGAGCCTGTTTACCAAGGAGCTGGAACATGCCCTAGAGAAGAATGAAGTAGACCTGGTTGTTCACTCCCTCAAGGACTTGCCCACCGTGCTCCCGCCCAGCTTCACCATTGGAGCCATCTGCAAGCGGGAGAACCCCTATGATGCTGTTGTCTTTCACCCAAAATTTGTTGGGAAGACTCTAGAAACCTTGCCAGAGAAGAGTGTGGTGGGAACCAGCTCCCTGCGGCGAGCA…
ENSCWAP00000019540_Cwag/1-1083_extraction	AGAGTGATTCGTGTGGGTACCCGCAAGAGCCAGCTGGCCCGCATACAAACGGACAGTGTGGTGGCAACGCTGAAAGCCTTATACCCAGGCCTGCAGTTTGAAATCATTGCCATGTCCACCACAGGGGACAAGATTCTGGATACTGCACTTTCTAAGATTGGAGAGAAGAGCCTGTTTACCAAGGAGCTGGAATACGCGCTGGAGAGGAATGAAGTGGACCTGGTTGTTCATTCCCTCAAGGACCTGCCCACGGTGCTTCCTCCCGGCTTCACCATTGGAGCCGTCTGCAAGCGAGAGTGCCCCTACGATGCTGTTGTCTTTCACCCAAAATTTGTCGGGAAGACCCTAGAAACCTTGCCAGAGAAGAGTGTGGTAGGAACCAGCTCCCTGCGGAGAGCG…
ENSCPOP00000005826_Cpor/1-1083_extraction	AGAGTGATTCGAGTGGGTACCCGTAAAAGCCAGCTGGCCCGCATACAGACGGACAGTGTCGTGGCAGCCCTGAAAGCCTTATACCCTGGCCTGCAGTTTGAGATTGTTGCCATGTCAACCACAGGGGACAAGATTCTTGACACTGCACTGTCCAAGATTGGAGAGAAGAGCCTGTTTACCAAGGAGCTAGAAAATGCCCTGGAGAGAAATGAAGTGGACCTGGTCGTTCACTCCCTGAAGGACCTGCCTACCGTGCTACCTCCTGGCTTCACCATTGGAGCCATCTGCAAGAGGGAAAGCCCCTACGATGCTGTTGTCTTTCACCCCAAATTTGTGGGGAAGACTTTAGAAACCTTGCCAGAGAAGAGTGTGGTGGGGACCAGCTCCCTGCGGAGAGCA…
ENSCLAP00000018553_Clan/1-1083_extraction	AGAGTGATTCGAGTGGGTACCCGTAAAAGCCAGCTGGCTCGCATACAGACGGACACTGTCGTGGCAATGTTAAAAGCCTTGTACCCTGGCCTGCAGTTTGAAATAGTTGCCATGTCCACCACAGGAGACAAGATTCTTGACACTGCGCTGTCCAAGATTGGAGAGAAGAGCCTGTTTACCAAGGAGCTGGAACATGCCCTGGAGAGGAACGAAGTGGACCTGGTCGTTCACTCCCTAAAGGACCTGCCTACTGTGCTACCTCCTGGCTTCACCATTGGAGCCATCTGCAAGCGGGAAAGCCCCTACGATGCTGTTGTCTTTCACCCCAAATTTGTGGGGAAGACTTTAGAAACCTTGCCAGAGAAGAGTGTGGTGGGAACCAGCTCCCTGCGGAGAGCA…
ENSCJAP00000088023_Cjac/1-1083_extraction	AGAGTGATTCGTGTGGGTACCCGCAAGAGCCAGCTTGCTCGCATACAGACGGACAGTGTGGTGGCAACACTGAAAGCCTTGTACCCTGGCCTGCAGTTTGAAATCATTGCTATGTCCACCACAGGGGACAAGATCCTTGATACTGCACTCTCTAAGATTGGAGAGAAGAGCTTGTTTACCAAGGAGCTTGAACATGCCCTGGAGAGGAATGAAGTGGACCTGGTTGTTCACTCCCTGAAGGACCTGCCCACTGTGCTTCCTCCTGGCTTCACCATAGGAGCCATCTGCAAGCGGGAAAACCCCCATGATGCTGTCGTCTTTCACCCAAAATTTGTTGGGAAGACCCTAGAAACTTTGCCAGAAAAGAGTGTGGTGGGAACCAGCTCCCTGCGGAGAGCG…
ENSCHYP00000009912_Chya/1-1083_extraction	AGAGTGATTCGAGTGGGCACCCGCAAGAGCCAGCTGGCTCGCATACAGACGGACAGCGTGGTGGCAACGCTGAAAGCTTTATACCCAGGCCTGCAGTTTGAAATAATTGCTATGTCCACCACGGGGGACAAGATTCTTGATACTGCGCTCTCTAAGATTGGAGAGAAGAGCCTGTTTACCAAGGAGCTGGAGCATGCCTTGGAGAGGAATGAAGTGGACCTGGTTGTTCACTCGCTGAAGGACCTGCCCACGGTGCTTCCTCCTGGCTTCACCATTGGAGCTGTCTGCAAGCGGGAGAGCCCCTATGATGCTGTTGTCTTTCACCCAAAATTTGTTGGGAAGACTCTAGAAACCTTGCCAGAGAAGAGCGTGGTAGGAACTAGCTCCCTGCGGAGAGCA…
ENSCHIP00000010827_Chir/1-1044_extraction	AGAGTGATTCGAGTGGGTACCCGCAAGAGCCAGCTGGCTCGCATACAGACGGACAGTGTGGTGGCAACGCTGAAAGCTTTATACCCAGGCCTGCAGTTTGAAATAATTGCTATGTCCACCACGGGCGACAAGATTCTTGATACTGCGCTCTCTAAGATTGGAGAAAAGAGCCTGTTTACCAAGGAGCTTGAGCATGCCTTGGAGAGGAATGAAGTGGACCTGGTTGTTCACTCGCTGAAGGACCTGCCCACGGTGCTTCCTCCTGGCTTCACCATTGGAGCTGTCTGCAAGCGGGAGAGCCCCTATGATGCTGTTGTCTTTCACCCAAAATTTGTTGGGAAGACTCTAGAAACCTTGCCAGAGAAGAGTGTGGTAGGAACTAGCTCCCTGCGGAGAGCA…
ENSCGRP00001021472_Cgch/1-1095_extraction	AGGGTGATTCGTGTGGGTACCCGTAAGAGCCAGCTGGCTCGAATACAGACCGACACTGTGGTGGCGATGCTGAAAACCTTGCACCCTGGCATGCAGTTTGAAATCATTGCTATGTCTACCACAGGGGACAAGATTCTTGATACTGCACTCTCTAAGATTGGAGAGAAAAGCCTGTTTACCAAGGAGCTAGAATACGCCCTGGAGAAAAATGAAGTGGACCTGGTTGTTCACTCCCTGAAGGATGTGCCTACTATACTACCTCCTGGCTTTACCATTGGAGCCATCTGCAAACGGGAAAACCCTTGTGATGCTGTTGTTTTTCACCCAAAATTTATTGGAAAGACCCTAGAAACCTTGCCAGAGAAAAGTGCAGTGGGAACCAGCTCCCTGAGGAGAGTG…
ENSCDRP00005030220_Cdro/1-1083_extraction	AGAGTGATTCGCGTGGGTACCCGCAAGAGCCAGCTGGCCCGCATACAGACGGACAGTGTGGTGGCAACGCTGAAAGCCTTGTACCCAGGCCTGCAGTTTGAAATCATTGCTATGTCCACCACAGGGGACAAGATTCTTGATACTGCACTCTCTAAGATTGGAGAGAAGAGCCTGTTTACCAAGGAGCTGGAACACGCGCTGGAGAAGAATGAAGTGGACCTGGTTGTTCATTCCTTGAAGGACCTGCCCACAGTGCTTCCTCCTGGCTTCACCATTGGAGCCATCTGCAAGCGGGAGACCCCTTATGATGCTGTTGTCTTTCACCCCAAATTTGTTGGGAAGACCTTAGAAACCTTGCCAGAAAAGAGTGTGGTGGGAACCAGCTCCCTGCGGAGAGCA…
ENSCCAP00000034820_Ccap/1-1032_extraction	AGAGTGATTCGTGTGGGTACCCGCAAGAGCCAGCTTGCGCGCATACAGACAGACAGTGTGGTGGCAACACTGAAAGCCCTGTACCCTGGCCTGCAGTTTGAAATCATTGCTATGTCCACCACAGGGGACAAGATCCTTGATACTGCACTCTCTAAGATTGGAGAGAAGAGCTTGTTTACCAAGGAGCTTGAACATGCCCTGGAGAGGAATGAAGTGGACCTGGTTGTTCACTCCCTGAAGGACCTGCCCACTGTGCTTCCTCCTGGCTTCACCATAGGAGCCATCTGCAAGCGGGAAAACCCCCATGATGCTGTTGTCTTTCACCCAAAATTTGTTGGGAAGACCCTAGAAACTTTGCCAGAAAAGAGTGTGGTGGGAACCAGCTCCCTGCGGAGAGCG…
ENSCATP00000032221_Caty/1-1053_extraction	AGAGTGATTCGCGTGGGTACCCGCAAGAGCCAGCTTGCTCGCATACAGACGGACAGTGTGGTGGCAACACTGAAAGCCTTGTACCCTGGCCTGCAGTTTGAAATCAGTGAGTTTTCT------GGAAAGGAGCTCTTT------CTTGTCCGGCAGATTGGAGAGAAGAGCCTGTTTACCAAGGAGCTTGAACATGCCCTGGAGAAGAATGAAGTGGACCTGGTTGTTCACTCCTTGAAGGACCTGCCCACAGTGCTTCCTCCTGGCTTCACCATCGGAGCCATCTGCAAGCGGGAAAACCCCCATGATGCTGTTGTCTTTCACCCAAAATTTGTTGGGAAGACCCTAGAAACCTTGCCAGAGAAGAGTGTGGTGGGAACCAGCTCCCTGCGGAGAGCG…
ENSBMSP00010016429_Bmus/1-1083_extraction	AGAGTGATTCGCGTGGGTACCCGCAAGAGCCAGCTGGCCCGCATACAGACGGACAGTGTGGTGGCAACGCTGAAAACCTTATACCCAGGCCTGCAGTTTGAAATCATTGCTATGTCCACCACAGGGGACAAGATTCTTGATACTGCTCTTTCTAAGATTGGAGAGAAGAGCCTGTTTACCAAGGAGCTGGAACACGCGCTGGAGAGGAATGAAGTGGACCTGGTTGTTCACTCCCTGAAGGACCTGCCCACGGTGCTTCCTCCTGGCTTCACCATCGGAGCCATCTGCAAGCGGGAGAGCCCCTATGATGCTGTTGTCTTTCACCCAAAATTTGTTGGGAAGACCCTAGAAACCTTGCCAGAGAAGAGCGTGGTGGGAACTAGCTCCCTGCGGAGAGCG…
ENSBBBP00000012125_Bbbi/1-1074_extraction	AGAGTGATTCGAGTGGGTACCCGCAAGAGCCAGCTGGCTCGCATACAGACGGACAGTGTGGTGGCAACGCTGAAAGCTTTATACCCAGGCCTGCAGTTTGAAATAATTGCTATGTCCACCACGGGGGACAAGATTCTTGATACCGCGCTCTCTAAGATTGGAGAGAAGAGCCTGTTTACCAAGGAGCTGGAGCATGCTTTGGAGAGGAATGAAGTGGACCTAGTTGTTCATTCGCTGAAGGACCTGCCCACGGTGCTTCCTCCTGGCTTCACCATTGGAGCTGTCTGCAAGCGGGAGAGCCCCTATGATGCTGTTGTCTTTCACCCAAAATTTGTTGGGAAGACTCTAGAAACCTTGCCAGAGAAGAGTGTGGTAGGAACTAGCTCCCTGCGGAGAGCA…
